# Supplementary material for: 3-Carb­oxy­quinolin-1-ium-2-carboxyl­ate monohydrate
Source: Acta Crystallogr Sect E Struct Rep Online. 2012 Feb 24;68(Pt 3):o829. doi: 10.1107/S1600536812006988 (PMC3297889; doi:10.1107/S1600536812006988)
Supplement: Supplementary file 1 [file e-68-0o829-sup1.cif]

##############################################################################
#                                                                            #
# This CIF contains the data in a paper accepted for publication in          #
# Acta Crystallographica Section E. It conforms to the requirements of       #
# Notes for Authors for Acta Crystallographica Section E, and has been       #
# peer reviewed under the auspices of the IUCr Commission on Journals.       #
#                                                                            #
# Full details of the Crystallographic Information File format               #
# are given in the paper "The Crystallographic Information File (CIF):       #
# a New Standard Archive File for Crystallography" by S. R. Hall, F. H.      #
# Allen and I. D. Brown [Acta Cryst. (1991), A47, 655-685].                  #
#                                                                            #
# The current version of the core CIF dictionary is obtainable from          #
# ftp://ftp.iucr.org/pub/cif_core.dic.                                       #
#                                                                            #
# Software is freely available for graphical display of the structure(s)     #
# in this CIF. For information consult the CIF software page                 #
# http://www.iucr.org/resources/cif/software.                                #
#                                                                            #
# This file may be used for bona fide research purposes within the           #
# scientific community so long as proper attribution is given to the journal # 
# article from which it was obtained.                                        #
#                                                                            #
##############################################################################
data_global
_audit_creation_method     'SHELXL-97'
_journal_date_recd_electronic     2012-01-04
_journal_date_accepted     2012-02-16
_journal_name_full     'Acta Crystallographica, Section E'
_journal_year     2012
_journal_volume     68
_journal_issue      3
_journal_page_first     o829
_journal_page_last     o829
_journal_paper_category     QO
_journal_paper_doi     10.1107/S1600536812006988
_journal_coeditor_code     ZJ2053
_publ_contact_author_name     'Chun-Bo Liu'
_publ_contact_author_address
;
School of Chemistry and Chemical Engineering, Jiangsu University,
Zhenjiang 212013, People's Republic of China
;
_publ_contact_author_email     'guangbocheujs@yahoo.com.cn'
_publ_contact_author_fax     ?
_publ_contact_author_phone     ?
_publ_section_title
;
3-Carboxyquinolin-1-ium-2-carboxylate monohydrate
;
loop_
    _publ_author_name
    _publ_author_address
    'Xing Wang'
;
School of Chemistry and Chemical Engineering, Jiangsu University,
Zhenjiang 212013, People's Republic of China
;
    'Chun-Bo Liu'
;
School of Chemistry and Chemical Engineering, Jiangsu University,
Zhenjiang 212013, People's Republic of China
;
    'Yong-Sheng Yan'
;
School of Chemistry and Chemical Engineering, Jiangsu University,
Zhenjiang 212013, People's Republic of China
;
    'Shen-Tang Wang'
;
School of Chemistry and Chemical Engineering, Jiangsu University,
Zhenjiang 212013, People's Republic of China
;
    'Qing Zhang'
;
School of Chemistry and Chemical Engineering, Jiangsu University,
Zhenjiang 212013, People's Republic of China
;
data_I
_audit_creation_method     SHELXL-97
_chemical_name_systematic
;
3-Carboxyquinolin-1-ium-2-carboxylate monohydrate
;
_chemical_name_common     ?
_chemical_formula_moiety     'C11 H7 N O4, H2 O'
_chemical_formula_sum     'C11 H9 N O5'
_chemical_formula_iupac     'C11 H7 N O4, H2 O'
_chemical_formula_weight     235.19
_chemical_melting_point     ?
_symmetry_cell_setting     monoclinic
_symmetry_space_group_name_H-M     'P 21/c'
_symmetry_space_group_name_Hall     '-P 2ybc'
loop_
    _symmetry_equiv_pos_as_xyz
    'x, y, z'
    '-x, y+1/2, -z+1/2'
    '-x, -y, -z'
    'x, -y-1/2, z-1/2'
_cell_length_a     7.5424(15)
_cell_length_b     14.422(3)
_cell_length_c     9.755(2)
_cell_angle_alpha     90.00
_cell_angle_beta     108.17(3)
_cell_angle_gamma     90.00
_cell_volume     1008.3(4)
_cell_formula_units_Z     4
_cell_measurement_reflns_used     4018
_cell_measurement_theta_min     4.0089
_cell_measurement_theta_max     28.8928
_cell_measurement_temperature     153(2)
_exptl_crystal_description     'Prism'
_exptl_crystal_colour     'Colourless'
_exptl_crystal_size_max     0.15
_exptl_crystal_size_mid     0.13
_exptl_crystal_size_min     0.11
_exptl_crystal_density_diffrn     1.549
_exptl_crystal_density_meas     ?
_exptl_crystal_density_method     'not measured'
_exptl_crystal_F_000     488
_exptl_absorpt_coefficient_mu     0.125
_exptl_absorpt_correction_type     multi-scan
_exptl_absorpt_process_details     '(CrystalClear; Rigaku, 2007)'
_exptl_absorpt_correction_T_min     0.981
_exptl_absorpt_correction_T_max     1
_exptl_special_details     ?
_diffrn_ambient_temperature     153(2)
_diffrn_radiation_type     MoK\a
_diffrn_radiation_wavelength     0.71073
_diffrn_radiation_source     'fine-focus sealed tube'
_diffrn_radiation_monochromator     graphite
_diffrn_measurement_device_type     'Rigaku CCD area-detector'
_diffrn_measurement_method     '\w scans'
_diffrn_detector_area_resol_mean     28.5714
_diffrn_reflns_number     4586
_diffrn_reflns_av_R_equivalents     0.0200
_diffrn_reflns_av_sigmaI/netI     0.0240
_diffrn_reflns_theta_min     4.01
_diffrn_reflns_theta_max     25.34
_diffrn_reflns_theta_full     25.34
_diffrn_measured_fraction_theta_max     0.983
_diffrn_measured_fraction_theta_full     0.983
_diffrn_reflns_limit_h_min     -8
_diffrn_reflns_limit_h_max     7
_diffrn_reflns_limit_k_min     -17
_diffrn_reflns_limit_k_max     15
_diffrn_reflns_limit_l_min     -8
_diffrn_reflns_limit_l_max     11
_diffrn_standards_number     0
_diffrn_standards_interval_count     0
_diffrn_standards_interval_time     0
_diffrn_standards_decay_%     0
_refine_special_details
;
 Refinement of F^2^ against ALL reflections.  The weighted R-factor wR and
 goodness of fit S are based on F^2^, conventional R-factors R are based
 on F, with F set to zero for negative F^2^. The threshold expression of
 F^2^ > 2sigma(F^2^) is used only for calculating R-factors(gt) etc. and is
 not relevant to the choice of reflections for refinement.  R-factors based
 on F^2^ are statistically about twice as large as those based on F, and R-
 factors based on ALL data will be even larger.
;
_reflns_number_total     1817
_reflns_number_gt     1547
_reflns_threshold_expression     I>2sigma(I)
_refine_ls_structure_factor_coef     Fsqd
_refine_ls_matrix_type     full
_refine_ls_R_factor_all     0.0444
_refine_ls_R_factor_gt     0.0355
_refine_ls_wR_factor_gt     0.0943
_refine_ls_wR_factor_ref     0.1005
_refine_ls_goodness_of_fit_ref     1.048
_refine_ls_restrained_S_all     1.049
_refine_ls_number_reflns     1817
_refine_ls_number_parameters     168
_refine_ls_number_restraints     5
_refine_ls_hydrogen_treatment     mixed
_refine_ls_weighting_scheme     calc
_refine_ls_weighting_details
         'calc w=1/[\s^2^(Fo^2^)+(0.0638P)^2^+0.0617P] where P=(Fo^2^+2Fc^2^)/3'
_atom_sites_solution_hydrogens     geom
_atom_sites_solution_primary     direct
_atom_sites_solution_secondary     difmap
_refine_ls_shift/su_max     0.001
_refine_ls_shift/su_mean     0.000
_refine_diff_density_max     0.196
_refine_diff_density_min     -0.202
_refine_ls_extinction_method     none
_refine_ls_extinction_coef     ?
loop_
    _atom_type_symbol
    _atom_type_description
    _atom_type_scat_dispersion_real
    _atom_type_scat_dispersion_imag
    _atom_type_scat_source
    'C' 'C' 0.0033 0.0016
                         'International Tables Vol C Tables 4.2.6.8 and 6.1.1.4'
    'H' 'H' 0.0000 0.0000
                         'International Tables Vol C Tables 4.2.6.8 and 6.1.1.4'
    'N' 'N' 0.0061 0.0033
                         'International Tables Vol C Tables 4.2.6.8 and 6.1.1.4'
    'O' 'O' 0.0106 0.0060
                         'International Tables Vol C Tables 4.2.6.8 and 6.1.1.4'
_computing_data_collection     'CrystalClear (Rigaku, 2007)'
_computing_cell_refinement     'CrystalClear (Rigaku, 2007)'
_computing_data_reduction     'CrystalClear (Rigaku, 2007)'
_computing_structure_solution     'SHELXS97 (Sheldrick, 2008)'
_computing_structure_refinement     'SHELXL97 (Sheldrick, 2008)'
_computing_molecular_graphics
            'CrystalClear (Rigaku, 2007) and <i>DIAMOND</i> (Brandenburg, 1998)'
_computing_publication_material     'SHELXTL (Sheldrick, 2008)'
loop_
    _atom_site_type_symbol
    _atom_site_label
    _atom_site_fract_x
    _atom_site_fract_y
    _atom_site_fract_z
    _atom_site_U_iso_or_equiv
    _atom_site_adp_type
    _atom_site_calc_flag
    _atom_site_refinement_flags
    _atom_site_occupancy
    _atom_site_symmetry_multiplicity
    _atom_site_disorder_assembly
    _atom_site_disorder_group
    C C1 0.65319(19) 0.09213(9) 1.05483(14) 0.0216(3) Uani d DU 1 1 . .
    C C2 0.67451(18) 0.30200(9) 1.06906(15) 0.0216(3) Uani d . 1 1 . .
    C C3 0.54746(17) 0.25508(9) 0.93895(14) 0.0195(3) Uani d . 1 1 . .
    C C4 0.54008(17) 0.15740(9) 0.93584(14) 0.0194(3) Uani d D 1 1 . .
    C C5 0.31108(17) 0.16028(10) 0.70347(14) 0.0199(3) Uani d . 1 1 . .
    C C6 0.31153(18) 0.25796(9) 0.70374(14) 0.0192(3) Uani d . 1 1 . .
    C C7 0.19098(18) 0.30475(10) 0.58263(14) 0.0231(3) Uani d . 1 1 . .
    H H7 0.1883 0.3692 0.5804 0.028 Uiso calc R 1 1 . .
    C C8 0.07928(19) 0.25556(10) 0.46975(16) 0.0255(3) Uani d . 1 1 . .
    H H8 0.0000 0.2867 0.3909 0.031 Uiso calc R 1 1 . .
    C C9 0.08227(19) 0.15775(10) 0.47086(15) 0.0266(3) Uani d . 1 1 . .
    H H9 0.0054 0.1253 0.3923 0.032 Uiso calc R 1 1 . .
    C C10 0.19651(19) 0.10985(10) 0.58570(15) 0.0254(3) Uani d . 1 1 . .
    H H10 0.1983 0.0454 0.5858 0.031 Uiso calc R 1 1 . .
    C C11 0.43333(17) 0.30389(9) 0.82448(14) 0.0197(3) Uani d . 1 1 . .
    H H11 0.4362 0.3684 0.8265 0.024 Uiso calc R 1 1 . .
    O O1 0.80640(13) 0.06645(7) 1.04539(11) 0.0322(3) Uani d U 1 1 . .
    O O2 0.57317(13) 0.06656(6) 1.14257(10) 0.0241(3) Uani d . 1 1 . .
    O O3 0.75594(15) 0.25971(7) 1.17666(11) 0.0346(3) Uani d . 1 1 . .
    N N1 0.42599(15) 0.11485(8) 0.82176(11) 0.0206(3) Uani d . 1 1 . .
    H H1A 0.418(2) 0.0503(15) 0.8245(19) 0.046(5) Uiso d . 1 1 . .
    O O1W 0.88294(16) 0.02969(8) 0.79197(12) 0.0380(3) Uani d D 1 1 . .
    H H1C 0.987(2) 0.0010(13) 0.825(2) 0.057 Uiso d D 1 1 . .
    H H1D 0.853(3) 0.0434(14) 0.8685(19) 0.057 Uiso d D 1 1 . .
    O O4 0.68389(15) 0.39253(7) 1.05383(12) 0.0300(3) Uani d . 1 1 . .
    H H4A 0.757(3) 0.4174(13) 1.136(3) 0.059(6) Uiso d . 1 1 . .
loop_
    _atom_site_aniso_label
    _atom_site_aniso_U_11
    _atom_site_aniso_U_22
    _atom_site_aniso_U_33
    _atom_site_aniso_U_12
    _atom_site_aniso_U_13
    _atom_site_aniso_U_23
    C1 0.0257(7) 0.0190(7) 0.0174(7) 0.0003(5) 0.0030(6) -0.0014(5)
    C2 0.0206(7) 0.0246(7) 0.0197(8) -0.0019(6) 0.0061(6) 0.0011(6)
    C3 0.0197(7) 0.0212(7) 0.0184(7) -0.0010(5) 0.0070(6) 0.0002(5)
    C4 0.0184(7) 0.0224(7) 0.0181(7) 0.0003(5) 0.0067(5) 0.0004(5)
    C5 0.0193(7) 0.0224(7) 0.0180(7) 0.0006(5) 0.0060(5) 0.0014(5)
    C6 0.0185(7) 0.0214(7) 0.0183(7) 0.0006(5) 0.0067(6) 0.0002(5)
    C7 0.0234(7) 0.0226(7) 0.0225(8) 0.0031(6) 0.0059(6) 0.0028(6)
    C8 0.0210(7) 0.0319(8) 0.0197(7) 0.0040(6) 0.0006(6) 0.0032(6)
    C9 0.0231(7) 0.0326(8) 0.0209(7) -0.0040(6) 0.0022(6) -0.0049(6)
    C10 0.0280(8) 0.0223(7) 0.0251(8) -0.0034(6) 0.0068(6) -0.0021(6)
    C11 0.0224(7) 0.0183(7) 0.0199(8) 0.0001(5) 0.0087(6) 0.0007(5)
    O1 0.0256(5) 0.0411(6) 0.0285(6) 0.0120(5) 0.0063(4) 0.0085(5)
    O2 0.0345(6) 0.0186(5) 0.0198(5) 0.0016(4) 0.0092(4) 0.0012(4)
    O3 0.0391(6) 0.0319(6) 0.0220(6) -0.0069(5) -0.0061(5) 0.0050(5)
    N1 0.0240(6) 0.0173(6) 0.0193(6) 0.0012(5) 0.0050(5) 0.0010(4)
    O1W 0.0426(7) 0.0441(7) 0.0249(6) 0.0210(5) 0.0073(5) 0.0095(5)
    O4 0.0367(6) 0.0217(5) 0.0243(6) -0.0046(4) -0.0011(5) -0.0029(4)
_geom_special_details
;
 All esds (except the esd in the dihedral angle between two l.s. planes)
 are estimated using the full covariance matrix.  The cell esds are taken
 into account individually in the estimation of esds in distances, angles
 and torsion angles; correlations between esds in cell parameters are only
 used when they are defined by crystal symmetry.  An approximate (isotropic)
 treatment of cell esds is used for estimating esds involving l.s. planes.
;
loop_
    _geom_bond_atom_site_label_1
    _geom_bond_atom_site_label_2
    _geom_bond_site_symmetry_2
    _geom_bond_distance
    _geom_bond_publ_flag
    C1 O1 . 1.2439(17) ?
    C1 O2 . 1.2470(17) ?
    C1 C4 . 1.5310(18) ?
    C2 O3 . 1.2038(16) ?
    C2 O4 . 1.3184(17) ?
    C2 C3 . 1.4929(18) ?
    C3 C11 . 1.3727(18) ?
    C3 C4 . 1.4098(19) ?
    C4 N1 . 1.3260(17) ?
    C5 N1 . 1.3741(17) ?
    C5 C10 . 1.4059(19) ?
    C5 C6 . 1.409(2) ?
    C6 C11 . 1.4126(19) ?
    C6 C7 . 1.4170(18) ?
    C7 C8 . 1.359(2) ?
    C7 H7 . 0.9300 ?
    C8 C9 . 1.411(2) ?
    C8 H8 . 0.9300 ?
    C9 C10 . 1.369(2) ?
    C9 H9 . 0.9300 ?
    C10 H10 . 0.9300 ?
    C11 H11 . 0.9300 ?
    N1 H1A . 0.93(2) ?
    O1W H1C . 0.858(15) ?
    O1W H1D . 0.868(15) ?
    O4 H4A . 0.89(2) ?
loop_
    _geom_angle_atom_site_label_1
    _geom_angle_atom_site_label_2
    _geom_angle_atom_site_label_3
    _geom_angle_site_symmetry_1
    _geom_angle_site_symmetry_3
    _geom_angle
    _geom_angle_publ_flag
    O1 C1 O2 . . 128.49(13) ?
    O1 C1 C4 . . 115.97(12) ?
    O2 C1 C4 . . 115.32(11) ?
    O3 C2 O4 . . 124.70(13) ?
    O3 C2 C3 . . 121.96(12) ?
    O4 C2 C3 . . 113.32(12) ?
    C11 C3 C4 . . 118.97(12) ?
    C11 C3 C2 . . 122.18(12) ?
    C4 C3 C2 . . 118.81(11) ?
    N1 C4 C3 . . 119.43(11) ?
    N1 C4 C1 . . 114.47(11) ?
    C3 C4 C1 . . 126.09(11) ?
    N1 C5 C10 . . 120.37(13) ?
    N1 C5 C6 . . 118.34(12) ?
    C10 C5 C6 . . 121.29(12) ?
    C5 C6 C11 . . 118.10(12) ?
    C5 C6 C7 . . 118.30(12) ?
    C11 C6 C7 . . 123.60(13) ?
    C8 C7 C6 . . 120.10(13) ?
    C8 C7 H7 . . 120.0 ?
    C6 C7 H7 . . 120.0 ?
    C7 C8 C9 . . 120.75(13) ?
    C7 C8 H8 . . 119.6 ?
    C9 C8 H8 . . 119.6 ?
    C10 C9 C8 . . 121.03(13) ?
    C10 C9 H9 . . 119.5 ?
    C8 C9 H9 . . 119.5 ?
    C9 C10 C5 . . 118.53(13) ?
    C9 C10 H10 . . 120.7 ?
    C5 C10 H10 . . 120.7 ?
    C3 C11 C6 . . 121.18(13) ?
    C3 C11 H11 . . 119.4 ?
    C6 C11 H11 . . 119.4 ?
    C4 N1 C5 . . 123.95(12) ?
    C4 N1 H1A . . 118.0(11) ?
    C5 N1 H1A . . 118.0(11) ?
    H1C O1W H1D . . 104.2(18) ?
    C2 O4 H4A . . 109.7(13) ?
loop_
    _geom_torsion_atom_site_label_1
    _geom_torsion_atom_site_label_2
    _geom_torsion_atom_site_label_3
    _geom_torsion_atom_site_label_4
    _geom_torsion_site_symmetry_1
    _geom_torsion_site_symmetry_2
    _geom_torsion_site_symmetry_3
    _geom_torsion_site_symmetry_4
    _geom_torsion
    _geom_torsion_publ_flag
    O3 C2 C3 C11 . . . . 170.11(13) ?
    O4 C2 C3 C11 . . . . -8.67(17) ?
    O3 C2 C3 C4 . . . . -7.72(19) ?
    O4 C2 C3 C4 . . . . 173.51(12) ?
    C11 C3 C4 N1 . . . . 1.20(18) ?
    C2 C3 C4 N1 . . . . 179.10(11) ?
    C11 C3 C4 C1 . . . . -178.47(11) ?
    C2 C3 C4 C1 . . . . -0.57(18) ?
    O1 C1 C4 N1 . . . . 89.54(14) ?
    O2 C1 C4 N1 . . . . -85.51(14) ?
    O1 C1 C4 C3 . . . . -90.78(16) ?
    O2 C1 C4 C3 . . . . 94.17(15) ?
    N1 C5 C6 C11 . . . . 1.36(18) ?
    C10 C5 C6 C11 . . . . -178.63(11) ?
    N1 C5 C6 C7 . . . . -179.09(11) ?
    C10 C5 C6 C7 . . . . 0.92(18) ?
    C5 C6 C7 C8 . . . . -0.28(18) ?
    C11 C6 C7 C8 . . . . 179.25(13) ?
    C6 C7 C8 C9 . . . . -0.4(2) ?
    C7 C8 C9 C10 . . . . 0.4(2) ?
    C8 C9 C10 C5 . . . . 0.2(2) ?
    N1 C5 C10 C9 . . . . 179.13(12) ?
    C6 C5 C10 C9 . . . . -0.88(19) ?
    C4 C3 C11 C6 . . . . -0.89(18) ?
    C2 C3 C11 C6 . . . . -178.72(12) ?
    C5 C6 C11 C3 . . . . -0.38(18) ?
    C7 C6 C11 C3 . . . . -179.91(12) ?
    C3 C4 N1 C5 . . . . -0.20(18) ?
    C1 C4 N1 C5 . . . . 179.51(11) ?
    C10 C5 N1 C4 . . . . 178.89(12) ?
    C6 C5 N1 C4 . . . . -1.10(18) ?
loop_
    _geom_hbond_atom_site_label_D
    _geom_hbond_atom_site_label_H
    _geom_hbond_atom_site_label_A
    _geom_hbond_site_symmetry_A
    _geom_hbond_distance_DH
    _geom_hbond_distance_HA
    _geom_hbond_distance_DA
    _geom_hbond_angle_DHA
    N1 H1A O2 3_657 0.93(2) 1.71(2) 2.6392(16) 170.7(17)
    O1W H1C O1 3_757 0.858(15) 1.934(16) 2.7589(16) 160.7(19)
    O4 H4A O1W 4_566 0.89(2) 1.70(2) 2.5950(17) 175.6(19)
    O1W H1D O1 . 0.868(15) 1.895(16) 2.7597(16) 175(2)
_iucr_refine_instructions_details
;
TITL a in P2(1)/c
CELL  0.71073   7.5424  14.4221   9.7552   90.000  108.166   90.000
ZERR     4.00   0.0015   0.0029   0.0020    0.000    0.030    0.000
LATT   1
SYMM  - X, 1/2 + Y, 1/2 - Z
SFAC  C    H    N    O
UNIT  44   36   4    20
MERG   2
DFIX 0.85 0.02 O1W H1C O1W H1D
DFIX 1.44 0.05 H1C H1D  c1 c4
EQIV $1 -x+1, -y, -z+2
HTAB N1 O2_$1
EQIV $2 -x+2, -y, -z+2
HTAB O1W O1_$2
EQIV $3 x, -y+1/2, z+1/2
HTAB O4 O1W_$3
HTAB O1W O1
delu 0.002 o1 c1
FMAP   2
PLAN   25
ACTA
BOND   $H
CONF
L.S.   4
WGHT    0.063800    0.061700
FVAR       1.05344
C1    1    0.653192    0.092132    1.054833    11.00000    0.02574    0.01902 =
         0.01740   -0.00142    0.00298    0.00035
C2    1    0.674506    0.302005    1.069060    11.00000    0.02055    0.02457 =
         0.01969    0.00109    0.00613   -0.00189
C3    1    0.547464    0.255078    0.938952    11.00000    0.01966    0.02121 =
         0.01837    0.00016    0.00696   -0.00100
C4    1    0.540083    0.157399    0.935836    11.00000    0.01844    0.02240 =
         0.01807    0.00040    0.00671    0.00033
C5    1    0.311079    0.160282    0.703474    11.00000    0.01928    0.02241 =
         0.01803    0.00142    0.00602    0.00062
C6    1    0.311532    0.257963    0.703735    11.00000    0.01852    0.02136 =
         0.01826    0.00024    0.00666    0.00056
C7    1    0.190984    0.304751    0.582628    11.00000    0.02344    0.02259 =
         0.02250    0.00275    0.00592    0.00309
AFIX  43
H7    2    0.188302    0.369213    0.580381    11.00000   -1.20000
AFIX   0
C8    1    0.079276    0.255560    0.469750    11.00000    0.02099    0.03192 =
         0.01969    0.00317    0.00059    0.00399
AFIX  43
H8    2   -0.000038    0.286732    0.390884    11.00000   -1.20000
AFIX   0
C9    1    0.082270    0.157746    0.470856    11.00000    0.02307    0.03261 =
         0.02089   -0.00494    0.00225   -0.00398
AFIX  43
H9    2    0.005414    0.125313    0.392316    11.00000   -1.20000
AFIX   0
C10   1    0.196508    0.109852    0.585704    11.00000    0.02796    0.02225 =
         0.02507   -0.00205    0.00685   -0.00336
AFIX  43
H10   2    0.198312    0.045374    0.585844    11.00000   -1.20000
AFIX   0
C11   1    0.433330    0.303894    0.824480    11.00000    0.02235    0.01835 =
         0.01990    0.00066    0.00872    0.00014
AFIX  43
H11   2    0.436244    0.368356    0.826455    11.00000   -1.20000
AFIX   0
O1    4    0.806401    0.066450    1.045392    11.00000    0.02557    0.04113 =
         0.02847    0.00853    0.00632    0.01197
O2    4    0.573172    0.066561    1.142569    11.00000    0.03448    0.01863 =
         0.01983    0.00121    0.00923    0.00162
O3    4    0.755945    0.259708    1.176657    11.00000    0.03912    0.03194 =
         0.02203    0.00499   -0.00614   -0.00688
MOLE    1
N1    3    0.425988    0.114853    0.821755    11.00000    0.02397    0.01732 =
         0.01925    0.00101    0.00501    0.00117
H1A   2    0.417600    0.050347    0.824517    11.00000    0.04568
MOLE    2
O1W   4    0.882944    0.029689    0.791966    11.00000    0.04259    0.04415 =
         0.02493    0.00952    0.00733    0.02101
H1C   2    0.987324    0.000982    0.824768    11.00000   -1.50000
H1D   2    0.852958    0.043449    0.868467    11.00000   -1.50000
MOLE    3
O4    4    0.683892    0.392533    1.053834    11.00000    0.03666    0.02174 =
         0.02429   -0.00293   -0.00105   -0.00465
H4A   2    0.757196    0.417408    1.135882    11.00000    0.05890
HKLF    4
REM  a in P2(1)/c
REM R1 =  0.0355 for   1547 Fo > 4sig(Fo)  and  0.0444 for all   1817 data
REM    168 parameters refined using      5 restraints
END
WGHT      0.0638      0.0612
REM Highest difference peak  0.196,  deepest hole -0.202,  1-sigma level  0.040
Q1    1   0.5219  0.2040  0.9613  11.00000  0.05    0.20
Q2    1   0.3419  0.2149  0.6969  11.00000  0.05    0.19
Q3    1   0.5454  0.2663  0.9011  11.00000  0.05    0.19
Q4    1   0.5876  0.2035  0.9245  11.00000  0.05    0.19
Q5    1   0.4694  0.2806  0.9122  11.00000  0.05    0.18
Q6    1   0.6323  0.2771  0.9802  11.00000  0.05    0.17
Q7    1   0.2868  0.2793  0.6310  11.00000  0.05    0.16
Q8    1   0.5962  0.1291  0.9960  11.00000  0.05    0.16
Q9    1   0.5660  0.2775  1.0013  11.00000  0.05    0.16
Q10   1   0.4394  0.1360  0.8963  11.00000  0.05    0.16
Q11   1   0.3971  0.2775  0.7391  11.00000  0.05    0.14
Q12   1   0.0859  0.2766  0.5549  11.00000  0.05    0.14
Q13   1   0.3157  0.2735  0.7646  11.00000  0.05    0.14
Q14   1   0.3541  0.2693  0.7262  11.00000  0.05    0.12
Q15   1   0.0273  0.2127  0.4791  11.00000  0.05    0.12
Q16   1   0.7972  0.2690  1.1248  11.00000  0.05    0.12
Q17   1   0.2250  0.1345  0.6599  11.00000  0.05    0.12
Q18   1  -0.0167  0.3272  0.3161  11.00000  0.05    0.12
Q19   1   0.1987  0.1421  0.5136  11.00000  0.05    0.11
Q20   1   0.7915  0.0138  0.7029  11.00000  0.05    0.11
Q21   1   0.3489  0.3925  0.4962  11.00000  0.05    0.11
Q22   1   0.9206  0.0972  0.7796  11.00000  0.05    0.10
Q23   1   0.3706  0.1422  0.7480  11.00000  0.05    0.10
Q24   1  -0.0368  0.2834  0.3272  11.00000  0.05    0.10
Q25   1   0.1235  0.2090  0.4612  11.00000  0.05    0.10
;
