# Supplementary material for: 3-Carb­oxy­quinolin-1-ium-2-carboxyl­ate monohydrate
Source: Acta Crystallogr Sect E Struct Rep Online. 2012 Feb 24;68(Pt 3):o829. doi: 10.1107/S1600536812006988 (PMC3297889; doi:10.1107/S1600536812006988)
Supplement: Supplementary file 2 [file e-68-0o829-Isup2.hkl]

#
# h,k,l, Fc-squared, Fo-squared, sigma(Fo-squared) and status flag
#
data_I
_shelx_title ' a in P2(1)/c'
_shelx_refln_list_code          4
_shelx_F_calc_maximum       78.12
_exptl_crystal_F_000       488.00
_reflns_d_resolution_high  0.8302
 
loop_
 _symmetry_equiv_pos_as_xyz
 'x, y, z'
 '-x, y+1/2, -z+1/2'
 '-x, -y, -z'
 'x, -y-1/2, z-1/2'
 
_cell_length_a     7.5424
_cell_length_b    14.4221
_cell_length_c     9.7552
_cell_angle_alpha  90.000
_cell_angle_beta  108.166
_cell_angle_gamma  90.000
 
_shelx_F_squared_multiplier     1.000
 
loop_
 _refln_index_h
 _refln_index_k
 _refln_index_l
 _refln_F_squared_calc
 _refln_F_squared_meas
 _refln_F_squared_sigma
 _refln_observed_status
   2   0   0     1190.77     1166.35      9.83 o
   3   0   0      175.62      200.00      3.38 o
   4   0   0       91.81       92.25      2.37 o
   5   0   0       14.85       14.11      2.45 o
   6   0   0       13.11       14.16      1.89 o
   7   0   0        7.43        6.49      1.52 o
   2   1   0     1812.22     1651.76     14.81 o
   3   1   0      692.57      615.71      4.71 o
   4   1   0       63.57       78.77      1.65 o
   5   1   0        2.29        2.57      0.71 o
   6   1   0       49.02       49.73      2.23 o
   7   1   0        3.60        3.25      0.85 o
   8   1   0       47.48       42.55      3.64 o
   1   2   0      828.60      724.01      7.84 o
   2   2   0       53.73       48.39      0.97 o
   3   2   0      482.61      488.63      3.85 o
   4   2   0      726.11      722.20      8.20 o
   5   2   0      330.11      333.56      3.32 o
   6   2   0       27.18       29.63      1.60 o
   7   2   0        2.44        4.90      0.99 o
   8   2   0      186.23      175.04      7.04 o
   1   3   0     2537.74     2440.39     21.19 o
   2   3   0        1.04        1.27      0.23 o
   3   3   0      578.91      579.86      4.26 o
   4   3   0      485.50      545.29      6.42 o
   5   3   0      422.19      446.70      3.96 o
   6   3   0        1.18        1.59      0.75 o
   7   3   0       78.79       76.39      5.26 o
   8   3   0        6.08        4.56      1.98 o
   0   4   0       67.86       54.39      1.87 o
   1   4   0     1546.73     1396.87      9.78 o
   2   4   0        4.03        6.25      0.49 o
   3   4   0      168.98      168.60      3.96 o
   4   4   0       74.45       75.12      1.15 o
   5   4   0      104.58      114.05      1.71 o
   6   4   0      114.41      111.28      2.83 o
   7   4   0        0.12        2.97      1.87 o
   8   4   0       57.65       61.72      4.78 o
   1   5   0     4518.60     4406.20     34.59 o
   2   5   0      133.16      126.91      1.76 o
   3   5   0       92.69       97.30      9.80 o
   4   5   0      950.98      966.35     38.88 o
   5   5   0      134.77      125.64      8.72 o
   6   5   0        3.77        4.33      2.78 o
   7   5   0       17.38       16.27      2.96 o
   8   5   0        2.32        2.26      1.69 o
   0   6   0     4191.41     4341.39     58.75 o
   1   6   0      586.71      572.72      4.92 o
   2   6   0      693.95      636.58      5.59 o
   3   6   0       21.50       21.64      1.45 o
   4   6   0       34.01       30.92      3.81 o
   5   6   0      168.66      169.35      5.02 o
   6   6   0       17.14       20.51      3.50 o
   7   6   0       11.79        9.95      6.26 o
   8   6   0       30.41       36.09      4.53 o
   1   7   0       80.31       77.28      1.78 o
   2   7   0      620.53      617.67      4.35 o
   3   7   0      568.76      565.19      6.41 o
   4   7   0       41.85       40.08      4.10 o
   5   7   0        3.31        9.25      3.61 o
   6   7   0        1.93        3.76      2.34 o
   7   7   0       12.81       12.99      3.25 o
   0   8   0      123.79      170.53      8.89 o
   1   8   0       25.48       20.50      2.90 o
   2   8   0       11.71       13.73      1.28 o
   3   8   0      129.25      123.48      2.19 o
   4   8   0       71.96       72.91      6.40 o
   5   8   0      273.62      259.56      9.82 o
   6   8   0       32.33       34.80     11.16 o
   7   8   0        2.99        4.16      2.24 o
   1   9   0       96.88      117.14      3.36 o
   2   9   0      372.13      373.07      5.22 o
   3   9   0        4.24        3.09      0.82 o
   4   9   0      982.80      991.86     21.93 o
   5   9   0      275.25      281.83     10.76 o
   6   9   0       26.46       30.24      8.84 o
   7   9   0       40.74       37.40      4.60 o
   0  10   0      127.12      128.35     11.18 o
   1  10   0       77.10       83.79      2.66 o
   2  10   0      183.70      194.56      3.17 o
   3  10   0      118.81      125.08      2.62 o
   4  10   0      111.19      107.52      9.97 o
   5  10   0      234.52      242.66     10.22 o
   6  10   0      270.49      261.67     10.53 o
   7  10   0        2.24        3.17      2.58 o
   1  11   0       17.78       18.64      1.71 o
   2  11   0       52.05       46.07      2.46 o
   3  11   0       60.35       60.10      2.76 o
   4  11   0     4220.81     4431.77     45.78 o
   5  11   0      649.63      674.68     16.36 o
   6  11   0       58.71       61.38      5.81 o
   0  12   0      256.61      202.07      9.71 o
   1  12   0       18.28       17.70      2.70 o
   2  12   0        0.02        1.83      1.40 o
   3  12   0       38.39       35.75      2.08 o
   4  12   0       18.85       20.05      3.33 o
   5  12   0      127.73      121.06      7.64 o
   6  12   0        0.01        0.96      2.33 o
   1  13   0        0.02        3.74      1.40 o
   2  13   0       19.26       19.95      1.97 o
   3  13   0        0.25        1.03      0.81 o
   4  13   0       32.21       32.60      5.08 o
   5  13   0        4.50        1.51      2.55 o
   0  14   0      468.12      400.33     12.22 o
   1  14   0        0.29        1.87      1.05 o
   2  14   0       51.63       58.00      5.64 o
   3  14   0       23.88       20.74      3.61 o
   4  14   0        0.02        2.15      2.70 o
   5  14   0       55.59       53.53      5.94 o
   1  15   0       25.42       25.69      3.48 o
   2  15   0        0.15        1.10      0.94 o
   3  15   0       60.45       60.20      3.27 o
   4  15   0       86.72      106.04      7.80 o
   0  16   0      114.11       96.91      6.64 o
   1  16   0       43.65       45.20      3.23 o
   2  16   0        0.18        0.89      1.31 o
   3  16   0       65.79       69.55      6.44 o
   1  17   0        6.04        6.18      2.28 o
  -8   1   1       14.72       13.05      2.28 o
  -7   1   1       12.22       10.26      1.10 o
  -6   1   1       92.16       91.47      2.41 o
  -5   1   1      148.02      159.48      2.76 o
  -4   1   1      224.39      227.49      4.06 o
  -3   1   1     1086.17     1059.40      6.81 o
  -2   1   1     4026.61     3832.88     41.06 o
   1   1   1      258.25      226.06      2.58 o
   2   1   1      631.34      614.76      4.60 o
   3   1   1      754.53      796.01      6.03 o
   4   1   1      604.98      609.60      4.55 o
   5   1   1      676.22      701.81      9.45 o
   6   1   1       31.14       31.93      1.93 o
   7   1   1       24.78       23.96      2.93 o
   8   1   1       11.07        9.97      2.61 o
  -8   2   1       30.84       30.50      5.24 o
  -7   2   1        0.89        1.33      0.54 o
  -6   2   1        4.53        4.37      0.73 o
  -5   2   1      578.30      603.85      6.96 o
  -4   2   1      721.83      740.09      5.52 o
  -3   2   1      224.27      221.26      2.70 o
  -2   2   1     1827.50     1775.49     20.07 o
  -1   2   1      781.12      713.75      9.66 o
   1   2   1      287.05      314.93      2.88 o
   2   2   1       32.75       39.52      1.11 o
   3   2   1     1090.39     1131.96      9.55 o
   4   2   1      509.64      517.01      5.63 o
   5   2   1       15.61       18.81      1.74 o
   6   2   1       72.22       74.08      1.97 o
   7   2   1       21.17       19.38      1.43 o
   8   2   1      101.16       88.26      5.20 o
  -8   3   1        7.16        7.61      2.04 o
  -7   3   1       36.50       31.35      3.16 o
  -6   3   1       41.55       37.83      1.71 o
  -5   3   1      559.85      600.80      4.10 o
  -4   3   1       27.32       29.97      0.91 o
  -3   3   1      565.08      540.04      7.17 o
  -2   3   1       38.16       32.80      1.79 o
  -1   3   1      268.10      247.72      3.29 o
   0   3   1     2084.57     1938.09     11.16 o
   1   3   1      148.36      142.21      2.21 o
   2   3   1     1062.17     1035.66      6.99 o
   3   3   1      267.63      292.54      3.08 o
   4   3   1      465.69      515.90      6.18 o
   5   3   1        0.01        0.81      0.52 o
   6   3   1        5.41        5.34      0.87 o
   7   3   1        6.50        7.52      1.44 o
   8   3   1       47.61       42.10      3.97 o
  -8   4   1       13.32       16.84      2.90 o
  -7   4   1       49.92       42.20      3.91 o
  -6   4   1      453.34      477.58     11.06 o
  -5   4   1      238.55      261.84      5.45 o
  -4   4   1      147.97      138.92      3.82 o
  -3   4   1        9.54        5.72      1.51 o
  -2   4   1       16.40       15.91      0.73 o
  -1   4   1      793.92      716.80      5.25 o
   0   4   1        5.22        1.28      0.69 o
   1   4   1     5153.77     4880.41     53.03 o
   2   4   1      339.10      361.60      3.45 o
   3   4   1     1006.22     1113.61      7.74 o
   4   4   1      697.49      671.01      9.17 o
   5   4   1      156.35      158.13      2.36 o
   6   4   1       81.59       81.35      3.28 o
   7   4   1       54.00       57.13      4.69 o
   8   4   1        2.29        3.14      1.78 o
  -8   5   1        0.82        2.88      2.23 o
  -7   5   1        0.15        1.31      1.96 o
  -6   5   1        8.92        9.67      2.25 o
  -5   5   1       22.47       25.99      3.33 o
  -4   5   1      286.16      283.29      6.62 o
  -3   5   1      236.12      230.12      4.99 o
  -2   5   1      498.13      517.35      4.04 o
  -1   5   1     5799.14     5743.69     62.50 o
   0   5   1       61.63       57.65      1.80 o
   1   5   1      196.85      207.45      3.41 o
   2   5   1       78.54       83.07      2.45 o
   3   5   1      849.53      876.76      7.26 o
   4   5   1     1115.56     1232.32      5.40 o
   5   5   1       59.81       58.34      1.86 o
   6   5   1       45.67       41.11      1.43 o
   7   5   1       15.08       18.36      3.27 o
  -8   6   1       58.92       58.73      5.27 o
  -7   6   1        5.83        7.54      2.33 o
  -6   6   1       63.95       75.46      5.31 o
  -5   6   1      447.46      462.56      7.75 o
  -4   6   1        7.07        5.98      1.37 o
  -3   6   1        6.49        3.85      0.86 o
  -2   6   1        8.72       10.79      0.79 o
  -1   6   1     1842.87     1975.05     12.26 o
   0   6   1      511.12      573.21      7.70 o
   1   6   1     1520.48     1547.57     11.95 o
   2   6   1      278.76      279.04      3.20 o
   3   6   1      135.81      146.94      2.10 o
   4   6   1       95.02       85.74      1.56 o
   5   6   1      117.48      112.80      1.37 o
   6   6   1        2.63        5.14      2.51 o
   7   6   1      137.05      140.98      7.34 o
  -8   7   1       16.51       14.76      3.19 o
  -7   7   1       20.23       20.76      3.33 o
  -6   7   1        3.24        6.38      3.04 o
  -5   7   1       83.86       89.07      5.91 o
  -4   7   1       16.79       15.70      2.56 o
  -3   7   1      509.03      493.73      6.07 o
  -2   7   1      296.72      338.24      3.61 o
  -1   7   1      837.40     1025.43      7.77 o
   0   7   1      721.37      727.43      6.40 o
   1   7   1      102.13      105.99      2.19 o
   2   7   1        3.87        8.72      1.39 o
   3   7   1       84.15       77.59      2.01 o
   4   7   1      365.30      358.27      4.54 o
   5   7   1       74.86       78.52      5.80 o
   6   7   1        2.89        1.81      2.02 o
   7   7   1      105.84      116.05      7.34 o
  -7   8   1        0.44        0.72      2.17 o
  -6   8   1      364.31      380.09     11.63 o
  -5   8   1      390.17      405.24     11.53 o
  -4   8   1      491.78      502.81     27.51 o
  -3   8   1      120.76      119.06      2.18 o
  -2   8   1       20.06       21.13      1.50 o
  -1   8   1      422.66      490.45      4.52 o
   0   8   1      340.14      363.44      4.18 o
   1   8   1      296.64      308.50      3.66 o
   2   8   1       17.17       15.78      1.65 o
   3   8   1       40.34       39.39      1.41 o
   4   8   1        1.69        1.82      0.41 o
   5   8   1        0.01       -0.33      2.17 o
   6   8   1       56.00       52.75      5.14 o
   7   8   1       54.56       58.90      5.17 o
  -7   9   1        3.39        3.14      3.45 o
  -6   9   1      113.82      127.37      7.40 o
  -5   9   1      135.22      122.12      6.88 o
  -4   9   1        0.03        3.58      2.77 o
  -3   9   1        4.74        5.33      0.83 o
  -2   9   1        7.06        5.09      1.01 o
  -1   9   1      978.67     1069.54     11.77 o
   0   9   1      738.88      753.98      8.92 o
   1   9   1        0.10        1.12      0.61 o
   2   9   1      506.95      507.20      4.79 o
   3   9   1      536.13      575.06      5.71 o
   4   9   1      394.98      409.72      6.92 o
   5   9   1       12.55       18.70      3.93 o
   6   9   1        3.34        8.67      3.24 o
   7   9   1       26.78       28.75      4.40 o
  -7  10   1       62.68       73.40      6.24 o
  -6  10   1      225.05      237.43     10.34 o
  -5  10   1      265.13      273.87     11.04 o
  -4  10   1       80.51       90.10      6.35 o
  -3  10   1       10.12        9.98      0.94 o
  -2  10   1       82.94       87.16      3.46 o
  -1  10   1      322.73      350.90      4.44 o
   0  10   1      810.79      777.58      6.23 o
   1  10   1      412.90      413.68      4.76 o
   2  10   1      210.02      208.35      3.27 o
   3  10   1      474.97      489.59      4.95 o
   4  10   1       12.49       12.44      1.74 o
   5  10   1        2.75        4.41      2.72 o
   6  10   1       27.26       30.32      4.60 o
  -6  11   1        9.80       12.21      5.15 o
  -5  11   1       35.07       34.47      6.28 o
  -4  11   1       71.48       76.36      6.24 o
  -3  11   1        9.53       10.77      1.42 o
  -2  11   1       20.53       20.72      1.84 o
  -1  11   1       47.34       47.54      3.49 o
   0  11   1        4.91        3.52      1.02 o
   1  11   1       31.36       26.86      1.88 o
   2  11   1        2.45        2.93      1.01 o
   3  11   1       40.93       38.44      3.12 o
   4  11   1       63.87       64.21      1.76 o
   5  11   1        5.50        6.49      3.12 o
   6  11   1        3.55        7.65      2.92 o
  -6  12   1        0.97        5.12      2.85 o
  -5  12   1        0.05        0.81      2.30 o
  -4  12   1       97.00       99.70      2.19 o
  -3  12   1        0.07        0.64      0.83 o
  -2  12   1       10.55        9.85      1.81 o
  -1  12   1       90.38       84.59      4.42 o
   0  12   1      152.77      145.90      3.13 o
   1  12   1      228.41      218.11      4.20 o
   2  12   1       72.91       70.51      4.06 o
   3  12   1        8.13        7.69      1.24 o
   4  12   1       39.33       41.31      2.52 o
   5  12   1        0.01        2.90      3.00 o
  -5  13   1       13.94       15.37      5.31 o
  -4  13   1       12.91       14.00      4.20 o
  -3  13   1        2.97        3.29      0.89 o
  -2  13   1        3.97        1.99      0.65 o
  -1  13   1      240.61      226.35      6.70 o
   0  13   1      191.30      180.66      3.75 o
   1  13   1       34.14       34.34      2.70 o
   2  13   1       21.19       18.39      1.97 o
   3  13   1      102.13      102.50      3.77 o
   5  13   1       28.81       29.39      4.96 o
  -5  14   1       75.17       87.25      7.44 o
  -3  14   1       87.73       88.73      3.52 o
  -2  14   1        2.89        2.04      0.95 o
  -1  14   1       71.69       57.59      4.54 o
   0  14   1       96.52       95.14      4.10 o
   1  14   1       39.95       39.31      3.73 o
   2  14   1       28.27       26.11      4.17 o
   3  14   1       19.28       25.09      5.25 o
   4  14   1       88.80       94.83      6.97 o
  -4  15   1        7.26        8.64      3.18 o
  -3  15   1       81.09       85.28      3.66 o
  -2  15   1      105.75       93.03      4.04 o
  -1  15   1        3.93        0.39      1.59 o
   0  15   1       73.89       78.65      4.56 o
   1  15   1       31.71       33.92      4.69 o
   2  15   1       15.12       14.48      2.54 o
   3  15   1       54.04       63.47      6.62 o
   4  15   1       34.14       40.71      5.08 o
  -3  16   1        4.26        9.25      3.47 o
  -2  16   1       51.18       47.89      4.73 o
  -1  16   1        7.21        4.81      1.66 o
   0  16   1      174.93      165.53      6.27 o
   1  16   1       59.33       53.97      3.53 o
   2  16   1       53.25       57.31      4.96 o
   3  16   1       95.83      108.20      7.41 o
  -1  17   1        0.36        2.37      1.95 o
   0  17   1        2.30        1.73      1.67 o
   1  17   1        5.08        7.40      2.44 o
  -8   0   2      216.38      223.09      6.85 o
  -7   0   2      257.05      268.95      5.77 o
  -6   0   2      138.43      123.28      3.29 o
  -5   0   2      161.56      139.34      3.66 o
  -4   0   2        1.02        0.94      1.00 o
  -3   0   2     1326.13     1382.95     12.32 o
  -1   0   2      196.36      189.88      3.38 o
   1   0   2     3167.55     2975.17     59.48 o
   2   0   2     3431.96     3214.39     25.78 o
   3   0   2      123.17      113.33      3.66 o
   4   0   2        2.59        2.30      1.34 o
   5   0   2      180.37      180.10      4.30 o
   6   0   2      226.61      229.07     14.71 o
   7   0   2      986.31     1103.98     15.91 o
  -8   1   2        9.81       10.00      2.58 o
  -7   1   2      244.72      237.74      5.23 o
  -6   1   2        1.55        0.87      0.65 o
  -5   1   2       56.48       58.55      1.63 o
  -4   1   2       15.16       13.74      1.17 o
  -3   1   2      685.36      677.99      5.08 o
  -1   1   2     1867.22     1719.31     13.62 o
   0   1   2     1970.22     1749.18     20.65 o
   1   1   2      212.66      188.08      2.48 o
   2   1   2       96.84      100.53      1.93 o
   3   1   2      236.19      226.67      3.14 o
   4   1   2       57.74       60.46      1.95 o
   5   1   2       88.59       87.05      2.53 o
   6   1   2     1289.64     1412.53     12.61 o
   7   1   2      832.13      935.91     24.79 o
  -8   2   2        2.48        1.14      1.37 o
  -7   2   2      169.77      170.45      3.46 o
  -6   2   2      158.05      166.08      2.59 o
  -5   2   2      168.90      158.90      2.74 o
  -4   2   2     1731.23     1796.34     11.20 o
  -3   2   2      147.31      146.81      3.40 o
  -2   2   2      661.76      667.16      4.87 o
  -1   2   2      855.74      801.14      5.64 o
   0   2   2      227.02      190.36      2.99 o
   1   2   2      573.34      510.12      4.36 o
   2   2   2     6103.26     6394.61     48.59 o
   3   2   2      540.20      608.98      5.61 o
   4   2   2        0.41        2.22      0.85 o
   5   2   2       74.18       71.97      2.86 o
   6   2   2       46.39       45.26      1.92 o
   7   2   2      227.99      243.36      6.13 o
  -8   3   2      131.23      129.54      6.33 o
  -7   3   2        8.93        7.53      0.78 o
  -6   3   2      338.52      354.87      3.04 o
  -5   3   2      120.29      128.06      1.74 o
  -4   3   2       23.77       24.96      1.11 o
  -3   3   2      512.56      546.61      4.20 o
  -2   3   2      278.85      339.05      3.13 o
  -1   3   2      160.72      135.24      2.24 o
   0   3   2     1139.72     1118.07      7.54 o
   1   3   2     2747.62     2704.43     15.61 o
   2   3   2      105.88      101.08      1.97 o
   3   3   2       45.28       31.83      1.43 o
   4   3   2       75.83       66.56      1.91 o
   5   3   2       78.83       74.50      2.01 o
   6   3   2       82.46       87.81      2.55 o
   7   3   2        0.28        0.71      0.40 o
  -8   4   2        0.72        1.18      1.60 o
  -7   4   2       42.75       40.63      4.24 o
  -6   4   2      430.39      443.36      7.44 o
  -5   4   2        5.20        3.20      0.99 o
  -4   4   2       38.94       44.63      4.52 o
  -3   4   2      506.28      506.94      7.27 o
  -2   4   2      159.86      164.27      2.12 o
  -1   4   2       51.84       56.51      1.61 o
   0   4   2     1879.45     1834.48     16.93 o
   1   4   2      279.14      252.96      3.22 o
   2   4   2     2981.72     3276.14     23.05 o
   3   4   2      952.47     1010.83     11.18 o
   4   4   2       10.29       11.36      1.73 o
   5   4   2      227.99      222.93      4.30 o
   6   4   2        0.24        1.07      0.52 o
   7   4   2        2.12        0.05      1.47 o
  -8   5   2       10.20       10.30      2.64 o
  -7   5   2      107.55      119.66     17.34 o
  -6   5   2        0.91        1.51      0.88 o
  -5   5   2       38.77       39.94      4.61 o
  -4   5   2        7.69        6.07      1.66 o
  -3   5   2      297.14      309.68      3.52 o
  -2   5   2        3.19        2.93      0.56 o
  -1   5   2     1315.98     1295.67     12.16 o
   0   5   2     1178.19     1191.28      8.72 o
   1   5   2      276.91      272.28      4.23 o
   2   5   2       26.19       24.75      1.51 o
   3   5   2       15.62       17.16      1.41 o
   4   5   2      263.88      264.41      3.18 o
   5   5   2      318.20      317.30      6.05 o
   6   5   2      263.54      273.35     11.95 o
   7   5   2       18.79       19.38      6.90 o
  -8   6   2       11.71       14.85      3.47 o
  -7   6   2        3.17        5.88      2.59 o
  -6   6   2       79.42       84.99     12.83 o
  -5   6   2       14.45       15.41      2.77 o
  -4   6   2        5.62        6.22      2.14 o
  -3   6   2        0.05        0.83      0.86 o
  -2   6   2        9.63        8.91      0.90 o
  -1   6   2     1149.53     1145.36      8.53 o
   0   6   2      433.26      426.33      4.53 o
   1   6   2     1700.37     1666.85     11.34 o
   2   6   2      189.82      198.21      2.89 o
   3   6   2        0.17        1.08      0.71 o
   4   6   2      302.47      299.89      3.34 o
   5   6   2        6.54        6.74      1.30 o
   6   6   2      104.09      114.94      3.66 o
   7   6   2        3.41        2.02      2.09 o
  -8   7   2       25.67       25.27      3.81 o
  -7   7   2        0.49        2.17      2.76 o
  -6   7   2       50.08       46.51      4.69 o
  -5   7   2      310.70      291.47      9.51 o
  -4   7   2       76.34       77.34      9.19 o
  -3   7   2      419.76      444.16      5.69 o
  -2   7   2     1090.57     1192.23      6.50 o
  -1   7   2      415.68      451.03      6.08 o
   0   7   2      427.14      407.05      4.63 o
   1   7   2       12.82       14.66      1.56 o
   2   7   2      120.22      121.04      2.83 o
   3   7   2      119.75      123.88      2.40 o
   4   7   2       21.02       19.40      1.18 o
   5   7   2        7.53        6.90      0.89 o
   6   7   2      105.51      108.21      6.64 o
   7   7   2       30.28       31.94      4.15 o
  -8   8   2        1.63        2.37      2.14 o
  -7   8   2      111.69      101.04      6.59 o
  -6   8   2      216.90      232.14      9.39 o
  -5   8   2       62.00       63.37      9.74 o
  -4   8   2      285.68      274.15     11.78 o
  -3   8   2      323.45      305.01      4.20 o
  -2   8   2      110.84      111.73      3.29 o
  -1   8   2        1.31        3.70      0.75 o
   0   8   2       83.41       75.20      2.41 o
   1   8   2       68.34       63.68      2.36 o
   2   8   2     1318.17     1309.82     14.23 o
   3   8   2       91.90       92.72      2.25 o
   4   8   2       57.15       55.56      1.68 o
   5   8   2       55.08       59.03      2.53 o
   6   8   2        8.44        6.08      2.21 o
   7   8   2       51.21       56.71      5.68 o
  -7   9   2      147.87      141.23      8.19 o
  -6   9   2      113.37      117.14      7.33 o
  -5   9   2       18.97       20.13      3.76 o
  -4   9   2        0.31        2.41      2.94 o
  -3   9   2        0.09        0.88      0.67 o
  -2   9   2      600.46      631.04      5.36 o
  -1   9   2      217.66      206.28      5.62 o
   0   9   2      848.42      832.35      9.82 o
   1   9   2      453.40      471.97      6.53 o
   2   9   2       50.99       49.53      2.23 o
   3   9   2      209.57      200.00      4.83 o
   4   9   2      404.85      391.22      4.97 o
   5   9   2       33.70       38.94      3.95 o
   6   9   2        0.81        3.96      3.43 o
  -7  10   2      134.96      131.64      7.93 o
  -6  10   2     1395.92     1457.40     23.71 o
  -5  10   2       20.32       23.52      3.90 o
  -4  10   2      210.92      225.26      9.69 o
  -3  10   2      124.57      130.79      3.72 o
  -2  10   2        9.69       11.14      1.43 o
  -1  10   2       74.44       79.35      2.68 o
   0  10   2       77.67       80.38      3.85 o
   1  10   2        0.17        2.03      0.82 o
   2  10   2     3770.16     3867.94     15.81 o
   3  10   2     1221.63     1244.33      8.69 o
   4  10   2      103.74      104.31      4.73 o
   5  10   2       82.46       85.02      8.58 o
   6  10   2        0.33        0.96      2.00 o
  -7  11   2      529.30      547.62     15.99 o
  -6  11   2      240.07      240.74     10.76 o
  -5  11   2        0.00       -0.37      2.37 o
  -4  11   2      239.43      254.31      3.40 o
  -3  11   2      105.01      114.40      3.20 o
  -2  11   2      162.58      166.42      3.52 o
  -1  11   2       40.69       40.01      2.41 o
   0  11   2       68.01       59.95      2.51 o
   1  11   2      159.14      155.76      3.58 o
   2  11   2       21.78       21.20      2.15 o
   3  11   2      111.16      108.01      3.80 o
   4  11   2      100.35      103.24     10.43 o
   5  11   2      188.58      210.07      9.85 o
   6  11   2       51.62       38.49      4.73 o
  -6  12   2      620.59      572.64     16.45 o
  -5  12   2       32.73       37.56      8.15 o
  -4  12   2       55.57       57.72      1.54 o
  -3  12   2       21.58       19.09      1.53 o
  -2  12   2       14.66        8.27      1.32 o
  -1  12   2       11.49       13.65      2.14 o
   0  12   2       71.26       71.23      2.63 o
   1  12   2        9.92       12.93      2.14 o
   2  12   2     1711.16     1696.20     15.20 o
   3  12   2      228.78      238.50      5.16 o
   4  12   2       48.64       48.81      2.44 o
   5  12   2       19.31       20.18      3.60 o
  -6  13   2        2.52        3.32      3.23 o
  -5  13   2       40.81       41.42      5.25 o
  -4  13   2       41.39       40.49      4.90 o
  -3  13   2      117.37      115.88      4.27 o
  -2  13   2      989.61      956.53     11.32 o
  -1  13   2        7.33        3.64      1.14 o
   0  13   2        1.53        0.95      1.13 o
   1  13   2        0.12        1.08      0.90 o
   2  13   2       43.90       39.41      3.53 o
   3  13   2      104.18      107.62      4.06 o
   4  13   2        4.27        8.95      3.42 o
   5  13   2        2.63        2.56      2.78 o
  -5  14   2        0.36        2.64      3.18 o
  -4  14   2       69.05       88.80      7.17 o
  -3  14   2       51.09       60.59      3.14 o
  -2  14   2       36.26       29.45      4.15 o
  -1  14   2        0.60        1.49      0.92 o
   0  14   2        0.30        2.27      2.14 o
   1  14   2       43.03       41.46      6.07 o
   2  14   2        0.88        1.27      1.16 o
   3  14   2        1.07        2.05      2.78 o
   4  14   2       83.00       82.24      6.90 o
  -4  15   2       12.41        8.45      2.94 o
  -3  15   2        3.34        2.36      2.46 o
  -2  15   2      239.28      203.24      5.92 o
  -1  15   2       51.24       49.26      8.47 o
   0  15   2        4.95        5.40      1.81 o
   1  15   2       23.40       29.60      3.67 o
   2  15   2       26.43       25.12      6.09 o
   3  15   2       40.86       37.62     21.55 o
  -3  16   2      115.68      129.02      8.31 o
  -2  16   2        0.25        1.11      1.38 o
  -1  16   2       10.93        8.29      2.39 o
   0  16   2        3.02        3.35      2.14 o
   1  16   2      147.27      147.90      6.73 o
   2  16   2       60.36       70.19      6.53 o
  -1  17   2        5.76        4.38      1.72 o
   0  17   2        8.80        7.66      1.98 o
  -8   1   3        1.40        2.28      0.91 o
  -7   1   3       29.12       26.93      2.75 o
  -6   1   3       18.66       16.80      1.67 o
  -5   1   3      142.62      150.26      2.82 o
  -4   1   3     1882.30     1927.53     12.35 o
  -3   1   3       45.03       42.98      1.36 o
  -2   1   3     3841.29     3924.71     21.85 o
  -1   1   3      115.12      113.77      2.15 o
   0   1   3     1159.03     1103.28     13.88 o
   1   1   3      420.96      449.76      4.46 o
   2   1   3        0.64        2.71      1.27 o
   3   1   3       15.97       15.66      1.38 o
   4   1   3       21.81       22.57      1.79 o
   5   1   3        0.08        0.90      0.75 o
   6   1   3      406.85      420.69      7.20 o
   7   1   3      125.24      138.05      5.76 o
  -8   2   3       11.96       10.03      2.63 o
  -7   2   3       32.91       35.52      2.63 o
  -6   2   3       30.60       29.93      2.22 o
  -5   2   3      214.43      211.96      5.87 o
  -4   2   3      554.42      562.29      5.71 o
  -3   2   3       41.89       42.07      1.42 o
  -2   2   3      553.34      561.93      7.51 o
  -1   2   3      264.23      257.83      3.22 o
   0   2   3      115.15      115.27      2.27 o
   1   2   3      384.84      410.13      4.28 o
   2   2   3      184.60      200.14      3.65 o
   3   2   3       71.17       81.86      2.13 o
   4   2   3        1.47        1.25      0.74 o
   5   2   3       13.55       14.84      1.61 o
   6   2   3      168.67      180.48      5.41 o
   7   2   3        0.09        0.79      0.91 o
  -8   3   3       42.07       36.09      3.69 o
  -7   3   3      447.87      441.82      8.11 o
  -6   3   3      113.63      122.68      2.02 o
  -5   3   3       18.47       16.10      1.00 o
  -4   3   3       10.34        9.53      0.90 o
  -3   3   3       16.57       18.14      1.23 o
  -2   3   3       37.28       38.07      1.35 o
  -1   3   3     1317.18     1257.29     13.79 o
   0   3   3      499.16      469.22      6.35 o
   1   3   3     3042.91     3224.08     18.86 o
   2   3   3       18.59       18.33      1.39 o
   3   3   3      167.45      156.53      3.10 o
   4   3   3       16.39       16.78      1.30 o
   5   3   3        0.03        0.94      0.72 o
   6   3   3       70.32       73.26      3.08 o
   7   3   3        3.75        3.34      2.21 o
  -8   4   3        0.12        2.87      2.03 o
  -7   4   3      138.60      138.84      7.13 o
  -6   4   3       44.93       44.47      1.57 o
  -5   4   3       55.30       54.26      2.26 o
  -4   4   3      272.27      278.63      2.79 o
  -3   4   3      209.75      222.14      3.11 o
  -2   4   3       21.76       27.04      1.24 o
  -1   4   3      254.59      249.13      3.20 o
   0   4   3      667.07      642.81      5.79 o
   1   4   3      499.90      511.90      5.84 o
   2   4   3      509.73      611.30      5.79 o
   3   4   3      141.01      151.26      3.50 o
   4   4   3        1.69        2.66      0.94 o
   5   4   3       19.25       16.79      3.61 o
   6   4   3       10.36        9.24      2.00 o
   7   4   3       33.03       20.41     12.93 o
  -8   5   3      219.09      248.98     10.18 o
  -7   5   3      639.96      629.64     13.90 o
  -6   5   3        0.28        0.86      1.12 o
  -5   5   3        1.76        3.44      1.42 o
  -4   5   3      128.67      118.25      2.42 o
  -3   5   3       63.49       68.75      1.87 o
  -2   5   3      293.23      309.85      4.49 o
  -1   5   3      239.29      240.80      3.47 o
   0   5   3      453.39      468.00      4.87 o
   1   5   3     2956.59     3100.13     32.19 o
   2   5   3       47.01       45.78      1.98 o
   3   5   3       61.74       54.37      2.54 o
   4   5   3      230.72      227.38      3.44 o
   5   5   3      126.06      120.83      2.99 o
   6   5   3      617.36      672.85      8.48 o
   7   5   3        0.05        1.79      2.05 o
  -8   6   3       14.51       21.09      3.83 o
  -7   6   3        4.09        6.15      2.84 o
  -6   6   3       95.59       98.09      6.45 o
  -5   6   3        1.13        1.49      1.64 o
  -4   6   3      349.55      391.21      2.70 o
  -3   6   3     5177.45     5461.50     21.56 o
  -2   6   3       27.91       21.80      1.24 o
  -1   6   3        5.46        6.15      0.99 o
   0   6   3      756.05      806.40      7.14 o
   1   6   3       87.25       95.56      2.23 o
   2   6   3      280.84      307.66      5.27 o
   3   6   3      191.70      189.52      3.23 o
   4   6   3       93.11       93.80      2.53 o
   5   6   3      234.98      228.43      6.72 o
   6   6   3       42.20       41.43      7.68 o
   7   6   3       26.10       20.89     12.04 o
  -8   7   3       36.54       28.96      3.87 o
  -7   7   3      101.01      100.34      6.54 o
  -6   7   3        0.35        2.83      2.41 o
  -5   7   3       46.62       50.68      5.01 o
  -4   7   3       44.96       47.33      1.72 o
  -3   7   3      488.98      525.90      6.50 o
  -2   7   3        2.65        6.49      1.01 o
  -1   7   3       28.89       29.20      1.60 o
   0   7   3       94.25       87.96      3.24 o
   1   7   3     1007.89      937.37      7.66 o
   2   7   3      254.56      270.93      4.67 o
   3   7   3        0.22        1.75      0.90 o
   4   7   3       32.49       27.45      2.44 o
   5   7   3      154.28      142.63      4.12 o
   6   7   3       73.68       62.44      5.26 o
  -8   8   3       48.55       51.54      5.34 o
  -7   8   3        1.72        3.40      2.68 o
  -6   8   3        5.36        8.33      3.28 o
  -5   8   3       27.88       33.89      5.36 o
  -4   8   3       79.85       86.86      1.84 o
  -3   8   3      522.99      624.12      9.61 o
  -2   8   3      183.60      191.48      3.60 o
  -1   8   3       21.15       20.75      1.62 o
   0   8   3      169.69      162.86      3.86 o
   1   8   3      700.62      717.10      8.89 o
   2   8   3      169.67      165.73      3.45 o
   3   8   3        6.76        4.63      1.50 o
   4   8   3       10.10       12.35      1.58 o
   5   8   3      329.68      328.32      5.57 o
   6   8   3        1.02        2.50      1.47 o
  -7   9   3      100.63       93.16      6.48 o
  -6   9   3       85.95       99.34      7.10 o
  -5   9   3        9.93       10.76      3.38 o
  -4   9   3        4.73        5.42      0.74 o
  -3   9   3       48.09       55.55      2.07 o
  -2   9   3       20.82       25.60      2.18 o
  -1   9   3       86.17       94.34      2.69 o
   0   9   3       33.33       32.32      2.56 o
   1   9   3      146.74      141.57      2.96 o
   2   9   3      147.73      148.58      3.43 o
   3   9   3        1.84        4.39      1.05 o
   4   9   3        9.52        9.59      1.36 o
   5   9   3        6.28        4.93      1.61 o
   6   9   3      143.24      135.71      7.98 o
  -6  10   3       97.69       91.15      6.46 o
  -5  10   3       26.90       25.00      4.03 o
  -4  10   3       46.96       47.08      1.79 o
  -3  10   3       14.33       17.05      1.50 o
  -2  10   3       82.36       76.27      2.38 o
  -1  10   3        8.90        9.97      1.41 o
   0  10   3      199.17      196.71      3.79 o
   1  10   3        7.06        5.09      0.91 o
   2  10   3     1097.25     1118.91      9.89 o
   3  10   3       28.44       26.63      2.06 o
   4  10   3       43.93       46.79      3.85 o
   5  10   3      128.84      150.77      8.98 o
  -7  11   3       28.26       32.26      4.69 o
  -6  11   3        4.92        9.54      4.26 o
  -5  11   3        2.66        3.90      2.59 o
  -4  11   3       19.70       19.15      1.32 o
  -3  11   3        2.11        3.50      2.38 o
  -2  11   3       73.73       68.63      2.45 o
  -1  11   3        4.42        5.73      1.76 o
   0  11   3       16.87       15.93      1.53 o
   1  11   3      154.29      149.55      3.99 o
   2  11   3       25.52       21.49      3.23 o
   3  11   3        4.16        3.66      1.38 o
   4  11   3       65.21       64.55      3.27 o
   5  11   3       12.01       15.54      3.51 o
  -6  12   3        0.16        1.94      2.74 o
  -5  12   3        0.29        1.75      2.55 o
  -4  12   3       61.55       59.86      2.99 o
  -3  12   3       34.88       36.40      3.64 o
  -2  12   3        0.94        1.24      0.92 o
  -1  12   3       36.39       37.35      3.30 o
   0  12   3      110.46      103.20      4.40 o
   1  12   3      204.74      203.35      5.46 o
   2  12   3      246.89      230.41      7.43 o
   3  12   3      174.21      192.46      9.37 o
   4  12   3        0.84        1.17      1.16 o
   5  12   3        5.77       10.04      4.45 o
  -6  13   3        0.86        2.58      3.09 o
  -5  13   3        5.74        8.40      3.54 o
  -4  13   3        1.96        2.06      0.94 o
  -3  13   3       46.26       44.26      3.32 o
  -2  13   3        1.80        2.70      1.17 o
  -1  13   3       86.80       79.66      7.27 o
   0  13   3       93.15       90.53      5.86 o
   1  13   3      119.93      122.31      5.28 o
   2  13   3      293.82      298.35     10.82 o
   3  13   3        6.11        6.34      3.99 o
   4  13   3        9.67        7.26      4.33 o
  -5  14   3        7.71        7.77      3.54 o
  -4  14   3       38.42       45.81      5.14 o
  -3  14   3      206.59      194.39      5.42 o
  -2  14   3       92.95       82.60      4.01 o
  -1  14   3       19.52       22.05      4.15 o
   0  14   3       22.30       19.91      3.22 o
   1  14   3       33.14       38.62      4.76 o
   2  14   3        0.63        1.88      1.77 o
   3  14   3       63.53       70.87      3.63 o
  -4  15   3        0.15        2.24      3.03 o
  -3  15   3       49.45       40.60      3.23 o
  -2  15   3       35.71       34.21      2.84 o
  -1  15   3       80.50       84.11      4.27 o
   0  15   3        0.15        2.84      2.11 o
   1  15   3        3.82        9.74      2.90 o
   2  15   3        2.35        2.97      1.59 o
   3  15   3        0.14        2.54      3.13 o
  -3  16   3       64.42       53.74      5.91 o
  -2  16   3        0.38        2.86      2.05 o
  -1  16   3        0.71        1.46      1.51 o
   0  16   3       60.40       61.31      3.98 o
   1  16   3       72.00       89.92      8.98 o
  -8   0   4       52.92       53.35     11.53 o
  -7   0   4      262.52      275.67      7.85 o
  -6   0   4       20.20       18.39      3.43 o
  -5   0   4      624.42      657.98      7.46 o
  -3   0   4     1092.39     1149.41     12.21 o
  -2   0   4      671.66      714.67      9.57 o
  -1   0   4       12.58       16.35      2.74 o
   0   0   4       11.39        7.69      1.34 o
   1   0   4     3226.17     3052.42     29.60 o
   2   0   4       62.43       56.79      2.77 o
   3   0   4        1.76        0.65      1.44 o
   4   0   4     3589.93     3827.95     20.49 o
   6   0   4        1.60        2.73      3.43 o
   7   0   4        2.79        0.48      1.57 o
  -8   1   4        2.68        2.81      1.33 o
  -7   1   4        7.59        5.59      1.35 o
  -6   1   4      436.21      448.48      5.91 o
  -5   1   4      379.31      396.41      4.11 o
  -4   1   4     2207.30     2262.06     10.19 o
  -3   1   4      231.44      229.40      3.74 o
  -2   1   4      271.26      266.54      4.02 o
  -1   1   4      184.77      143.49      2.89 o
   0   1   4        1.10        5.96      1.05 o
   1   1   4        2.22        6.65      1.08 o
   2   1   4      161.36      155.07      3.34 o
   3   1   4       42.03       42.79      2.04 o
   4   1   4        0.11        2.47      0.95 o
   5   1   4      604.05      602.13     11.49 o
   6   1   4       73.32       71.16      4.75 o
   7   1   4       10.73        8.41      2.57 o
  -8   2   4      105.98      102.17      5.82 o
  -7   2   4        0.06        1.28      0.65 o
  -6   2   4       70.81       72.52      2.93 o
  -5   2   4       43.90       47.50      1.89 o
  -4   2   4     2172.48     2316.74     10.41 o
  -3   2   4       92.63      106.28      2.41 o
  -2   2   4     1313.15     1341.83      9.69 o
  -1   2   4      328.12      297.23      5.41 o
   0   2   4       23.01       26.72      1.45 o
   1   2   4     1042.42     1006.85      8.36 o
   2   2   4        1.08        3.40      1.34 o
   3   2   4      123.24      111.48      2.88 o
   4   2   4      771.13      772.15      6.58 o
   5   2   4      234.70      241.90      6.66 o
   6   2   4       30.62       22.69      5.01 o
   7   2   4        1.27        2.17      1.43 o
  -8   3   4      194.81      199.76     12.16 o
  -7   3   4        9.10        8.13      1.80 o
  -6   3   4       39.62       36.81      1.57 o
  -5   3   4      101.36      102.61      3.19 o
  -4   3   4      266.16      283.44      4.09 o
  -3   3   4      189.96      197.05      3.10 o
  -2   3   4      257.02      239.58      3.42 o
  -1   3   4      357.82      392.63      4.54 o
   1   3   4      486.36      584.37     12.60 o
   2   3   4     1705.35     1648.91      9.83 o
   3   3   4       96.97       94.26      2.81 o
   4   3   4       65.59       62.83      2.25 o
   5   3   4        0.00        1.33      1.02 o
   6   3   4        8.00        8.81      2.23 o
   7   3   4       39.59       26.74     13.99 o
  -8   4   4       26.02       25.65      3.53 o
  -7   4   4        6.09        6.78      1.67 o
  -6   4   4        0.10        0.81      0.81 o
  -5   4   4        1.75        1.90      0.68 o
  -4   4   4       69.81       69.05      2.34 o
  -3   4   4     1182.20     1179.69      9.78 o
  -2   4   4      136.83      129.38      2.61 o
  -1   4   4      246.13      252.87      3.75 o
   0   4   4      103.04      109.02      2.53 o
   1   4   4       47.88       39.79      1.84 o
   2   4   4      398.39      404.17      6.62 o
   3   4   4      179.61      192.93      3.45 o
   4   4   4      172.85      179.35      3.80 o
   5   4   4        0.44        1.21      1.12 o
   6   4   4        7.49        6.94      2.30 o
  -8   5   4        0.18        2.14      2.52 o
  -7   5   4       45.93       42.83      4.69 o
  -6   5   4      140.61      144.04      2.28 o
  -5   5   4      219.17      223.88      3.35 o
  -4   5   4       11.56       10.79      1.10 o
  -3   5   4      219.42      231.96      3.15 o
  -2   5   4      377.63      388.87      4.68 o
  -1   5   4      296.54      289.26      4.01 o
   0   5   4      103.50      114.81      2.90 o
   1   5   4      533.73      539.96      6.10 o
   2   5   4       88.66       84.56      2.49 o
   3   5   4        7.77        8.68      1.21 o
   4   5   4      217.84      216.26      4.63 o
   5   5   4        4.39        5.02      1.64 o
   6   5   4       64.40       67.19      3.16 o
  -8   6   4        6.01        8.34      2.94 o
  -7   6   4      253.61      248.74      9.83 o
  -6   6   4        7.34        8.40      2.90 o
  -5   6   4      111.42      111.25      1.85 o
  -4   6   4       25.78       27.98      1.87 o
  -3   6   4       37.10       38.79      1.72 o
  -2   6   4        1.12        2.85      1.01 o
  -1   6   4       18.11       18.31      2.32 o
   0   6   4       91.88       92.55      2.55 o
   1   6   4       33.48       30.75      1.84 o
   2   6   4       59.69       54.82      2.62 o
   3   6   4       16.58       15.66      1.78 o
   4   6   4       31.75       29.85      1.87 o
   5   6   4      153.58      148.81      7.63 o
   6   6   4       89.81       93.14      6.21 o
  -8   7   4        0.16        1.56      2.25 o
  -7   7   4       10.27        5.73      2.70 o
  -6   7   4       70.16       66.69      5.42 o
  -5   7   4        2.49        2.35      0.58 o
  -4   7   4       45.44       47.54      2.27 o
  -3   7   4      253.24      252.55      3.82 o
  -2   7   4       92.97      103.16      3.05 o
  -1   7   4      388.03      389.00      5.75 o
   0   7   4       94.55       83.99      2.62 o
   1   7   4      161.42      156.81      3.49 o
   2   7   4      164.67      160.44      5.66 o
   3   7   4      150.73      150.99      3.76 o
   4   7   4       15.85       15.44      1.49 o
   5   7   4       13.85       11.27      4.26 o
   6   7   4       53.01       56.66      5.17 o
  -8   8   4      108.19       97.68      7.15 o
  -7   8   4       33.19       32.80      4.58 o
  -6   8   4        0.55        2.63      2.65 o
  -5   8   4        1.71        2.33      1.04 o
  -4   8   4      466.69      500.81      5.08 o
  -3   8   4       27.98       26.07      1.82 o
  -2   8   4      163.18      162.94      3.36 o
  -1   8   4        0.31        1.13      1.08 o
   0   8   4      190.56      187.64      3.62 o
   1   8   4      259.20      268.41      4.13 o
   2   8   4       37.14       35.52      2.46 o
   3   8   4       87.61       89.37      3.74 o
   4   8   4       37.59       28.69      3.14 o
   5   8   4       74.85       61.18      9.10 o
   6   8   4       50.37       38.11     16.99 o
  -7   9   4        1.27        1.23      2.53 o
  -6   9   4      134.31      140.35      8.24 o
  -5   9   4        3.30        3.23      2.76 o
  -4   9   4      153.14      155.37      2.85 o
  -3   9   4        3.40        5.09      1.12 o
  -2   9   4       77.19       72.65      2.67 o
  -1   9   4       72.99       74.27      2.42 o
   0   9   4     2236.97     2280.11     12.35 o
   1   9   4      534.22      541.62      5.85 o
   2   9   4      291.38      296.27      6.03 o
   3   9   4       85.31       81.04      2.80 o
   4   9   4        0.52        2.31      1.40 o
   5   9   4       13.41       10.79      4.72 o
  -7  10   4        0.86        2.01      2.42 o
  -6  10   4       62.98       61.83      5.63 o
  -5  10   4       24.84       28.48      5.80 o
  -4  10   4       11.22       12.01      1.44 o
  -3  10   4       42.91       44.88      2.48 o
  -2  10   4      558.19      596.82      7.00 o
  -1  10   4       79.08       73.23      2.68 o
   0  10   4      160.05      161.38      3.76 o
   1  10   4      112.61      108.51      3.58 o
   2  10   4      332.20      309.58      5.77 o
   3  10   4        7.93       10.55      1.71 o
   4  10   4       28.93       34.85      5.22 o
   5  10   4        0.35        0.99      1.32 o
  -6  11   4       61.37       73.76      6.42 o
  -5  11   4       22.67       21.82      4.05 o
  -4  11   4       11.38       10.87      1.16 o
  -3  11   4      244.62      259.42      6.58 o
  -2  11   4        1.19        1.89      0.98 o
  -1  11   4       15.97       13.78      1.97 o
   0  11   4     4069.30     4094.81     36.00 o
   1  11   4     1419.54     1402.56     19.22 o
   2  11   4        0.11        0.90      1.14 o
   3  11   4       58.66       61.32      3.92 o
   4  11   4        1.73        0.99      1.06 o
   5  11   4      222.16      272.90     11.25 o
  -6  12   4       18.91       20.37      3.89 o
  -5  12   4       19.98       14.80      3.66 o
  -4  12   4       41.36       47.83      6.22 o
  -3  12   4        0.15        0.64      1.17 o
  -2  12   4        0.36        1.28      1.04 o
  -1  12   4       30.90       26.89      2.42 o
   0  12   4      100.22       97.20      4.90 o
   1  12   4      115.28      101.87      4.87 o
   2  12   4        0.13        2.04      1.66 o
   3  12   4       28.85       29.91      3.50 o
  -5  13   4        1.89        6.09      3.25 o
  -4  13   4      201.23      219.84      5.15 o
  -3  13   4       74.94       75.47      4.95 o
  -2  13   4       21.19       20.16      2.29 o
  -1  13   4        0.02        1.23      1.29 o
   0  13   4      127.84      114.17      4.56 o
   1  13   4        3.60        2.88      1.94 o
   2  13   4       19.41       15.45      4.46 o
   3  13   4        1.09        3.54      3.12 o
  -5  14   4        3.53        0.96      3.12 o
  -4  14   4      483.44      500.47     15.69 o
  -3  14   4        1.54        1.88      1.27 o
  -2  14   4       94.36      100.01      4.45 o
  -1  14   4       12.19       11.80      2.97 o
   0  14   4       22.53       20.69      5.87 o
   1  14   4       14.55       16.94      2.93 o
   2  14   4        2.77        2.10      1.58 o
   3  14   4       60.39       42.62      5.24 o
  -4  15   4        8.68        4.78      4.46 o
  -3  15   4        6.53        7.45      1.75 o
  -2  15   4        1.20        2.31      1.43 o
  -1  15   4        7.86        9.11      2.12 o
   0  15   4       39.37       47.36      3.41 o
   1  15   4       34.11       43.54      3.72 o
   2  15   4        1.65        4.06      1.90 o
  -2  16   4       49.17       55.04      3.60 o
  -1  16   4      166.04      183.66      9.18 o
   0  16   4       81.11       90.47      5.10 o
  -8   1   5       32.00       26.38      6.07 o
  -7   1   5        1.19        1.16      0.65 o
  -6   1   5      359.30      373.42      4.64 o
  -5   1   5      244.48      238.80      3.59 o
  -4   1   5       19.50       21.62      1.68 o
  -3   1   5      283.16      284.91      3.84 o
  -2   1   5      699.87      703.60      6.71 o
  -1   1   5      292.16      305.75      4.37 o
   0   1   5      231.31      222.43      3.61 o
   1   1   5       63.47       57.96      2.63 o
   2   1   5      221.53      221.52      4.31 o
   3   1   5      652.72      629.20      6.29 o
   4   1   5       84.21       75.49      4.70 o
   5   1   5       34.19       37.35      7.76 o
   6   1   5      126.83      136.58      5.58 o
  -8   2   5        6.58        5.26      2.87 o
  -7   2   5       95.67       87.36      4.67 o
  -6   2   5       32.02       35.80      3.06 o
  -5   2   5        5.97        5.31      1.20 o
  -4   2   5      279.14      282.33      4.56 o
  -3   2   5      177.73      161.72      3.00 o
  -2   2   5        0.33        3.93      1.61 o
  -1   2   5     1425.60     1518.60     11.30 o
   0   2   5       83.74       92.00      2.40 o
   1   2   5      238.98      217.37      4.29 o
   2   2   5      144.43      143.47      3.20 o
   3   2   5       32.48       30.53      1.98 o
   4   2   5      380.41      384.84     10.38 o
   5   2   5      175.50      180.38      5.56 o
   6   2   5        1.26        1.97      1.57 o
  -8   3   5       16.40       16.81      3.21 o
  -7   3   5       59.95       56.92      3.69 o
  -6   3   5        2.76        4.28      1.03 o
  -5   3   5       57.50       61.65      3.25 o
  -4   3   5      106.47      106.84      2.96 o
  -3   3   5       73.75       76.80      2.25 o
  -2   3   5        5.02        7.61      1.40 o
  -1   3   5       23.03       26.11      1.64 o
   0   3   5      939.32      994.44      7.21 o
   1   3   5      506.41      519.71     11.38 o
   2   3   5        0.05        1.49      1.33 o
   3   3   5       66.41       65.01      2.32 o
   4   3   5        5.04        6.30      1.75 o
   5   3   5       30.59       21.05      5.08 o
   6   3   5        6.00        6.07      1.58 o
  -8   4   5       14.94       11.69      2.90 o
  -7   4   5      201.25      212.23      8.44 o
  -6   4   5       86.09       84.65      2.11 o
  -5   4   5        1.62        2.39      1.01 o
  -4   4   5       71.54       75.11      2.72 o
  -3   4   5        7.78       10.23      1.30 o
  -2   4   5       60.18       59.30      4.29 o
  -1   4   5      529.40      607.71      6.82 o
   0   4   5       53.07       62.65      2.27 o
   1   4   5       53.74       50.23      2.39 o
   2   4   5      331.22      314.65      6.28 o
   3   4   5        1.23        1.77      1.21 o
   4   4   5       15.39       16.38      2.76 o
   5   4   5        2.21        1.40      1.17 o
   6   4   5      105.62      112.38      8.98 o
  -8   5   5        1.71        1.79      2.11 o
  -7   5   5       30.93       36.46      4.86 o
  -6   5   5      325.94      349.61      7.22 o
  -5   5   5     1332.58     1392.39     13.76 o
  -4   5   5       29.78       26.53      1.76 o
  -3   5   5        2.83        1.98      1.10 o
  -2   5   5      582.80      592.71      6.88 o
  -1   5   5      197.93      214.73      4.64 o
   0   5   5      335.91      400.64      8.39 o
   1   5   5        4.68        4.91      1.14 o
   2   5   5      188.96      184.32      3.52 o
   3   5   5      308.39      283.11      4.96 o
   4   5   5       84.01       79.00      3.40 o
   5   5   5        0.00        1.87      1.59 o
   6   5   5       27.26       18.19      5.52 o
  -8   6   5        1.25        3.60      2.32 o
  -7   6   5       10.21        8.26      2.69 o
  -6   6   5      126.69      129.40      2.61 o
  -5   6   5        2.04        3.40      0.89 o
  -4   6   5       25.48       25.87      1.68 o
  -3   6   5       37.17       31.58      1.80 o
  -2   6   5      232.15      215.92      4.12 o
  -1   6   5      760.83      800.57      9.83 o
   0   6   5        1.19        2.41      1.24 o
   1   6   5        7.13        5.05      1.30 o
   2   6   5      503.99      507.43      7.69 o
   3   6   5      214.13      174.52      4.10 o
   4   6   5      578.76      503.98     17.01 o
   5   6   5        4.48        5.93      2.31 o
   6   6   5       47.51       34.22     17.49 o
  -8   7   5       10.12       11.22      3.00 o
  -7   7   5       45.05       48.68      5.41 o
  -6   7   5       20.33       22.72      2.59 o
  -5   7   5      387.53      415.79      5.28 o
  -4   7   5       16.15       19.92      2.89 o
  -3   7   5      109.22      106.96      2.97 o
  -2   7   5      223.06      217.37      3.66 o
  -1   7   5      116.70      113.77      3.30 o
   0   7   5        0.59        3.04      1.33 o
   1   7   5      115.59      117.46      5.84 o
   2   7   5       64.04       54.51      2.86 o
   3   7   5      117.28       84.14      3.15 o
   4   7   5       16.81        9.32      1.56 o
   5   7   5       56.15       52.35      3.71 o
  -7   8   5       19.22       16.44      3.33 o
  -6   8   5       54.46       52.84      5.62 o
  -5   8   5       58.00       62.72      2.81 o
  -4   8   5       63.94       62.98      2.32 o
  -3   8   5      125.03      128.42      3.60 o
  -2   8   5       26.67       23.87      2.35 o
  -1   8   5      799.25      811.02      8.38 o
   0   8   5       11.92       16.78      1.99 o
   1   8   5      112.33      103.49      4.62 o
   2   8   5       84.37       80.07      2.95 o
   3   8   5       30.07       22.89      2.13 o
   4   8   5      115.75       98.88      7.64 o
   5   8   5       11.67       11.78      2.38 o
  -7   9   5       39.80       41.20      5.24 o
  -6   9   5       23.76       17.81      3.58 o
  -5   9   5      215.40      229.83      4.99 o
  -4   9   5       12.50       11.39      1.86 o
  -3   9   5      162.49      160.55      3.52 o
  -2   9   5        2.35        3.10      1.22 o
  -1   9   5       25.69       29.88      2.78 o
   0   9   5      447.06      459.89      5.80 o
   1   9   5      122.87      125.64      3.79 o
   2   9   5        3.75        6.85      2.31 o
   3   9   5      180.97      143.77      4.44 o
   4   9   5       47.65       41.81      3.44 o
   5   9   5       37.93       30.71     15.58 o
  -7  10   5       33.22       26.57      4.24 o
  -6  10   5      155.07      173.12      9.57 o
  -5  10   5        0.04        1.47      3.10 o
  -4  10   5        9.91        8.34      1.34 o
  -3  10   5       29.66       32.36      2.39 o
  -2  10   5      407.25      417.29      6.13 o
  -1  10   5      819.42      833.65      9.14 o
   0  10   5        0.00        1.73      1.33 o
   1  10   5       48.13       50.02      4.24 o
   2  10   5       40.55       38.38      3.21 o
   3  10   5       46.10       54.44      6.80 o
   4  10   5       19.73       17.72      2.39 o
  -6  11   5        0.25        6.19      3.25 o
  -5  11   5       17.81       13.28      3.34 o
  -4  11   5       30.08       34.28      2.90 o
  -3  11   5       23.37       22.21      2.20 o
  -2  11   5        5.38        5.25      1.24 o
  -1  11   5        6.60       10.53      2.71 o
   0  11   5       44.91       50.72      4.64 o
   1  11   5        9.65       11.69      3.67 o
   2  11   5       43.67       34.04      4.09 o
   3  11   5       31.03       27.02      3.05 o
   4  11   5        6.64        4.59      3.49 o
  -6  12   5      107.76      135.30      8.92 o
  -5  12   5       20.28       20.48      4.01 o
  -4  12   5        3.70        4.19      2.96 o
  -3  12   5        1.76        1.46      1.14 o
  -2  12   5      164.33      164.58      7.23 o
  -1  12   5        0.25        2.97      1.99 o
   0  12   5       52.22       62.30      4.62 o
   1  12   5      166.20      158.80      5.29 o
   2  12   5      162.31      161.09      8.13 o
   3  12   5        4.69        8.79      2.82 o
  -5  13   5      165.27      164.88      9.61 o
  -4  13   5       41.21       33.63      6.10 o
  -3  13   5       53.68       52.88      8.63 o
  -2  13   5       13.30       14.86      3.49 o
  -1  13   5       77.05       74.36      5.02 o
   0  13   5      188.24      183.76      6.68 o
   1  13   5      117.43      126.95     12.33 o
   2  13   5        0.00        2.08      1.42 o
   3  13   5       99.40      110.74      4.61 o
  -4  14   5        0.63        5.13      4.22 o
  -3  14   5      176.85      176.76      5.72 o
  -2  14   5        0.65        2.50      1.59 o
  -1  14   5      108.68      114.47      6.30 o
   0  14   5       59.57       58.88      4.38 o
   1  14   5        0.38        1.81      1.09 o
   2  14   5       10.65       10.32      3.54 o
  -3  15   5       61.23       66.08      3.82 o
  -2  15   5       60.05       58.96      3.82 o
  -1  15   5        7.42        5.86      2.51 o
   0  15   5       35.48       32.73      4.62 o
   1  15   5       16.73       11.48      4.57 o
  -8   0   6       95.02       87.96      5.15 o
  -7   0   6      303.72      293.35     14.59 o
  -6   0   6     3708.15     3705.21     24.71 o
  -5   0   6       60.22       58.54      3.60 o
  -4   0   6      145.19      155.18      5.16 o
  -3   0   6      255.79      265.91      6.68 o
  -2   0   6      100.56       91.76      4.77 o
  -1   0   6      517.75      529.05     26.03 o
   0   0   6        3.11        5.26      1.72 o
   1   0   6       81.55       82.07      4.20 o
   2   0   6      483.64      498.22      8.36 o
   3   0   6       12.54       15.52      3.35 o
   4   0   6       69.79       70.24      5.17 o
   5   0   6        5.59        6.97      3.19 o
  -8   1   6       16.35       14.53      1.80 o
  -7   1   6       90.89       90.29      2.77 o
  -6   1   6     2326.24     2288.01     16.31 o
  -5   1   6      173.13      185.42      4.13 o
  -4   1   6       25.58       28.57      1.91 o
  -3   1   6       15.79       11.52      1.47 o
  -2   1   6      328.93      359.12      4.76 o
  -1   1   6       13.12       13.00      1.52 o
   0   1   6       17.53       14.63      1.60 o
   1   1   6       14.49       12.53      1.43 o
   2   1   6     3575.43     3613.30     21.52 o
   3   1   6     2353.03     2467.23     28.28 o
   4   1   6      117.25      113.37      5.22 o
   5   1   6        0.38        1.72      1.08 o
  -8   2   6       14.85        8.38      6.73 o
  -7   2   6      240.84      232.47      4.28 o
  -6   2   6       89.03       80.61      2.92 o
  -5   2   6       93.00       92.70      2.61 o
  -4   2   6        0.91        3.55      1.35 o
  -3   2   6      335.83      340.77      5.58 o
  -2   2   6     1240.14     1345.04     16.79 o
  -1   2   6      170.22      187.76      5.98 o
   0   2   6        4.74        5.27      1.16 o
   1   2   6       60.61       53.17      2.31 o
   2   2   6       46.46       45.45      2.84 o
   3   2   6      332.79      326.03     10.16 o
   4   2   6       52.89       58.20     11.25 o
   5   2   6        8.54       10.70      2.57 o
  -8   3   6       27.04       22.56      7.87 o
  -7   3   6       45.40       40.71      2.06 o
  -6   3   6       25.54       28.23      2.04 o
  -5   3   6       26.45       24.29      1.68 o
  -4   3   6       30.80       31.80      3.65 o
  -3   3   6      210.76      222.40      4.40 o
  -2   3   6       25.36       22.12      1.99 o
  -1   3   6        2.79        4.86      1.41 o
   0   3   6       30.55       32.34      2.06 o
   1   3   6      145.76      141.06      3.48 o
   2   3   6       28.38       29.34      2.68 o
   3   3   6      113.03      101.30      3.80 o
   4   3   6        2.41        5.41      1.84 o
   5   3   6        0.73        1.16      0.78 o
  -8   4   6        1.37        2.75      2.21 o
  -7   4   6       10.69        8.97      2.11 o
  -6   4   6        9.98       10.24      1.18 o
  -5   4   6      106.09      115.94      4.37 o
  -4   4   6      178.52      181.95      3.43 o
  -3   4   6       89.68       85.58      3.00 o
  -2   4   6      888.42      955.95     11.48 o
  -1   4   6      711.21      751.56     11.32 o
   0   4   6      185.31      185.97      4.49 o
   1   4   6       48.92       44.48      3.50 o
   2   4   6      113.89      112.79      3.55 o
   3   4   6       22.67       20.32      2.11 o
   4   4   6       16.80       15.25      4.55 o
   5   4   6       47.46       50.99      5.60 o
  -8   5   6        0.00        0.96      2.10 o
  -7   5   6      123.87      123.54      7.46 o
  -6   5   6        3.04        2.09      0.77 o
  -5   5   6      369.99      364.94      9.13 o
  -4   5   6       17.32       19.61      1.65 o
  -3   5   6        0.00        0.80      1.03 o
  -2   5   6      572.93      558.36     12.54 o
  -1   5   6      205.75      207.39      4.96 o
   0   5   6        9.64       11.58      1.49 o
   1   5   6       77.28       82.88      3.78 o
   2   5   6       17.92       15.46      4.34 o
   3   5   6       13.77       12.67      2.10 o
   4   5   6       93.58       85.10      3.94 o
   5   5   6        4.77        4.70      1.87 o
  -8   6   6       25.07       18.99      3.66 o
  -7   6   6        3.38        5.47      2.90 o
  -6   6   6      118.99      119.23      2.73 o
  -5   6   6      151.10      148.29      3.39 o
  -4   6   6        0.02        1.63      1.17 o
  -3   6   6       26.12       23.66      1.98 o
  -2   6   6       81.97       87.53      3.36 o
  -1   6   6      464.57      463.66     10.05 o
   0   6   6       80.63       76.83      3.64 o
   1   6   6      194.69      181.78      4.34 o
   2   6   6        4.79        5.12      1.30 o
   3   6   6       94.28       89.40      3.85 o
   4   6   6       78.77       72.28      4.89 o
   5   6   6       29.73       30.06      3.25 o
  -8   7   6        1.19        4.44      3.59 o
  -7   7   6        0.04        4.83      2.82 o
  -6   7   6       44.82       45.73      2.15 o
  -5   7   6       54.02       54.15      3.08 o
  -4   7   6       47.94       51.57      2.89 o
  -3   7   6       13.43       11.23      1.89 o
  -2   7   6        4.85        4.89      1.10 o
  -1   7   6        7.27        9.64      1.37 o
   0   7   6      250.97      248.75      6.74 o
   1   7   6        5.41        6.16      1.61 o
   2   7   6      146.22      120.95      6.13 o
   3   7   6      274.17      248.72     12.57 o
   4   7   6       16.27       14.39      2.45 o
   5   7   6       94.92      113.82      4.63 o
  -6   8   6        6.53       12.01      3.86 o
  -5   8   6       89.67       84.72      3.44 o
  -4   8   6        4.85        5.13      1.32 o
  -3   8   6       24.44       22.49      3.40 o
  -2   8   6      103.08      105.44      3.69 o
  -1   8   6      122.58      131.00      5.42 o
   0   8   6       19.97       20.68      3.86 o
   1   8   6       28.67       25.56      5.19 o
   2   8   6      180.22      172.77      5.60 o
   3   8   6      102.82       92.82      4.20 o
   4   8   6       35.95       42.71      3.92 o
  -7   9   6       28.22       26.34      4.79 o
  -6   9   6        0.00        2.40      2.82 o
  -5   9   6        0.00        0.61      0.94 o
  -4   9   6      316.45      326.57      5.89 o
  -3   9   6        2.85        4.84      1.54 o
  -2   9   6      168.33      170.54      7.66 o
  -1   9   6       20.35       21.20      2.21 o
   0   9   6      249.31      252.56      6.98 o
   1   9   6      124.82      132.21      6.93 o
   2   9   6        0.56        2.89      2.38 o
   3   9   6      152.27      119.41     13.48 o
   4   9   6        6.10        5.18      2.31 o
  -6  10   6       44.11       45.83      5.49 o
  -5  10   6       28.04       32.18      5.28 o
  -4  10   6        1.85        2.33      0.89 o
  -3  10   6      131.36      119.05      4.45 o
  -2  10   6     2842.84     3001.15     28.37 o
  -1  10   6      831.10      844.22     16.21 o
   0  10   6      245.91      245.56      7.66 o
   1  10   6        2.88        4.04      1.74 o
   2  10   6       26.27       20.15      3.19 o
   3  10   6        9.71       12.24      2.10 o
   4  10   6       19.63       14.10      3.30 o
  -6  11   6       10.05       17.60      5.14 o
  -5  11   6       33.46       25.33      4.82 o
  -4  11   6        2.36        3.69      1.82 o
  -3  11   6        6.68        4.36      2.20 o
  -2  11   6     1156.30     1202.85     14.11 o
  -1  11   6       69.27       68.64      5.43 o
   0  11   6       14.15        9.91      3.48 o
   1  11   6        6.07        3.86      1.61 o
   2  11   6        1.67        2.18      1.77 o
   3  11   6       18.24       11.45      2.69 o
  -5  12   6        2.54        5.98      3.48 o
  -4  12   6        9.17        6.57      2.50 o
  -3  12   6        0.74        1.76      2.31 o
  -2  12   6     1043.48     1060.54     13.39 o
  -1  12   6      239.85      241.04      8.14 o
   0  12   6        3.04        3.20      2.22 o
   1  12   6       64.65       59.17      5.16 o
   2  12   6       11.71       18.18      2.67 o
  -4  13   6        1.95        4.34      3.42 o
  -3  13   6       33.81       30.89      4.96 o
  -2  13   6        9.32        7.92      2.38 o
  -1  13   6      138.67      133.17      6.95 o
   0  13   6        2.54        1.26      1.79 o
   1  13   6       83.63       82.27      4.86 o
   2  13   6       87.99      129.68      5.99 o
  -4  14   6        0.04        1.36      2.86 o
  -3  14   6        3.78        2.83      2.03 o
  -2  14   6       50.47       64.14      7.39 o
  -1  14   6        0.31        1.86      1.91 o
   0  14   6        6.28        5.85      2.95 o
   1  14   6        7.33        3.33      2.12 o
  -8   1   7       88.49       78.44      3.92 o
  -7   1   7       11.46       11.86      1.71 o
  -6   1   7       63.45       61.81      4.86 o
  -5   1   7       51.00       44.64      3.12 o
  -4   1   7      275.10      266.11      4.38 o
  -3   1   7      224.81      234.04      6.74 o
  -2   1   7        3.23        4.77      1.40 o
  -1   1   7      355.55      352.03      5.14 o
   0   1   7        0.39        2.55      1.36 o
   1   1   7      110.60      108.89      4.76 o
   2   1   7       45.15       53.60      3.62 o
   3   1   7       52.17       51.89      3.90 o
   4   1   7       11.72       13.15      2.73 o
   5   1   7        0.30        1.63      1.44 o
  -8   2   7       28.08       22.89      4.01 o
  -7   2   7      189.99      185.06     11.46 o
  -6   2   7        0.00        1.07      1.07 o
  -5   2   7       65.55       62.85      2.38 o
  -4   2   7        0.02        1.56      1.35 o
  -3   2   7       29.29       24.89      1.91 o
  -2   2   7      110.23      107.15      4.20 o
  -1   2   7      119.97      123.93      3.86 o
   0   2   7        0.38        4.80      1.63 o
   1   2   7      153.87      156.11      5.72 o
   2   2   7       31.09       31.06      4.27 o
   3   2   7       64.34       58.27      5.83 o
   4   2   7       25.20       31.06      7.80 o
   5   2   7        8.14        9.27      2.95 o
  -8   3   7       12.19        6.33      2.96 o
  -7   3   7        4.32        5.52      1.69 o
  -6   3   7       45.07       38.63      2.21 o
  -5   3   7       36.63       35.59      2.92 o
  -4   3   7       84.91       82.85      3.02 o
  -3   3   7      320.53      351.92      5.17 o
  -2   3   7      177.50      193.64      3.96 o
  -1   3   7      166.12      152.20      3.54 o
   0   3   7       44.60       41.44      2.37 o
   1   3   7        1.22        3.63      2.49 o
   2   3   7      178.79      163.10      5.88 o
   3   3   7       60.42       57.08      4.60 o
   4   3   7       29.53       34.03      4.03 o
   5   3   7      175.62      232.83     11.66 o
  -8   4   7       32.29       22.91     10.99 o
  -7   4   7      125.77      112.46      6.47 o
  -6   4   7        5.96        5.70      1.21 o
  -5   4   7      483.60      487.33      7.32 o
  -4   4   7        0.63        2.42      1.34 o
  -3   4   7       10.45       14.80      1.60 o
  -2   4   7     1448.30     1546.56     10.30 o
  -1   4   7       60.75       61.31      2.61 o
   0   4   7       12.43       11.08      1.76 o
   1   4   7      218.60      216.04     13.87 o
   2   4   7        4.53        7.50      3.17 o
   3   4   7       89.45       97.29      5.64 o
   4   4   7       43.35       48.27      4.29 o
  -8   5   7       21.28       13.00      5.26 o
  -7   5   7       45.54       51.57     11.19 o
  -6   5   7        2.70        3.17      1.00 o
  -5   5   7        0.91        3.40      1.20 o
  -4   5   7      104.77       94.32      3.95 o
  -3   5   7      898.66      933.30      9.02 o
  -2   5   7      101.61      103.31      3.48 o
  -1   5   7        3.13        6.02      1.49 o
   0   5   7      131.75      130.22      5.05 o
   1   5   7       49.15       49.70      3.42 o
   2   5   7       68.68       51.61      4.44 o
   3   5   7        1.16        1.31      1.37 o
   4   5   7       30.92       33.48      3.97 o
  -7   6   7      490.23      527.84     15.19 o
  -6   6   7        0.54        1.48      1.07 o
  -5   6   7       56.57       54.64      4.22 o
  -4   6   7       87.27       89.69      3.20 o
  -3   6   7        0.33        1.72      1.31 o
  -2   6   7       46.32       40.87      3.98 o
  -1   6   7       44.76       44.16      4.83 o
   0   6   7       69.02       65.11      3.83 o
   1   6   7      464.16      419.96     24.58 o
   2   6   7      238.25      212.51     12.44 o
   3   6   7       11.53       14.42      3.88 o
   4   6   7       63.91       59.79      6.38 o
  -7   7   7       11.32       11.26      3.78 o
  -6   7   7      251.60      252.07      5.89 o
  -5   7   7        6.04        5.98      1.56 o
  -4   7   7        0.25        1.02      1.13 o
  -3   7   7       36.30       37.83      2.41 o
  -2   7   7       16.27       15.98      2.26 o
  -1   7   7      163.87      176.28      5.82 o
   0   7   7       37.31       31.38      3.91 o
   1   7   7       29.09       18.19      3.98 o
   2   7   7      559.74      498.11      9.38 o
   3   7   7        3.01        2.84      2.24 o
   4   7   7        1.77        0.89      1.18 o
  -7   8   7       98.20       91.51      7.15 o
  -6   8   7       57.81       48.32      5.43 o
  -5   8   7       22.06       21.23      3.78 o
  -4   8   7        6.39        7.21      1.24 o
  -3   8   7       10.31       12.26      2.05 o
  -2   8   7       51.75       55.44      5.05 o
  -1   8   7       36.31       34.73      5.06 o
   0   8   7        0.81        2.11      2.25 o
   1   8   7      248.21      207.73      6.63 o
   2   8   7       38.06       24.09      3.26 o
   3   8   7       16.59       24.12      3.91 o
  -6   9   7       16.23       22.22      4.28 o
  -5   9   7       39.29       32.74      5.24 o
  -4   9   7       37.46       38.21      5.74 o
  -3   9   7      797.69      793.96     22.51 o
  -2   9   7        0.46        1.79      1.67 o
  -1   9   7      176.04      161.76      6.34 o
   0   9   7       13.12       11.73      2.90 o
   1   9   7       22.91       24.46      3.86 o
   2   9   7        0.28        1.16      1.47 o
   3   9   7      121.42      130.40      9.72 o
  -6  10   7       14.07       18.83      4.48 o
  -5  10   7       15.01       10.31      6.33 o
  -4  10   7      118.93      112.30      9.24 o
  -3  10   7       55.37       39.75     10.34 o
  -2  10   7       60.18       57.65      4.64 o
  -1  10   7        1.40        1.35      2.01 o
   0  10   7      175.58      188.50      8.64 o
   1  10   7        2.18        2.14      1.55 o
   2  10   7       59.00       67.60     11.35 o
   3  10   7       50.20       51.00     10.51 o
  -5  11   7        6.65       11.89      4.35 o
  -4  11   7       13.67       15.57      6.38 o
  -3  11   7       73.97       66.62      5.72 o
  -2  11   7        5.60        7.48      1.96 o
  -1  11   7        2.46        4.28      1.97 o
   0  11   7        0.09        0.90      1.50 o
   1  11   7       25.93       21.56      3.47 o
   2  11   7        0.77        0.66      2.27 o
  -4  12   7       53.70       56.39      6.27 o
  -3  12   7       48.78       52.87      3.61 o
  -2  12   7        0.02        1.14      0.92 o
  -1  12   7        1.65        2.68      1.58 o
   0  12   7        5.80        9.57      2.44 o
   1  12   7        3.17        4.17      2.97 o
  -4  13   7        7.80       12.41      8.70 o
  -3  13   7       15.72       11.51      4.94 o
  -2  13   7       32.14       34.46      7.65 o
  -1  13   7        0.27        2.87      1.71 o
   0  13   7       11.44       11.67      2.79 o
  -8   0   8      651.33      567.65     14.51 o
  -7   0   8      118.66      102.44      6.26 o
  -6   0   8       73.22       68.18      5.38 o
  -5   0   8        0.00        2.08      3.83 o
  -4   0   8       31.83       29.59      4.46 o
  -3   0   8      261.81      269.05     11.35 o
  -2   0   8       78.38       75.20      5.79 o
  -1   0   8      576.09      595.21     14.10 o
   0   0   8     3803.29     3901.11     34.36 o
   1   0   8     3795.34     3847.57     38.45 o
   2   0   8      387.20      394.60     12.07 o
   3   0   8       40.11       40.93      9.31 o
   4   0   8       12.15       14.80      5.01 o
  -8   1   8      731.87      636.37     15.16 o
  -7   1   8        1.86        2.66      1.89 o
  -6   1   8       15.63       14.52      2.94 o
  -5   1   8       29.43       27.12      2.16 o
  -4   1   8        0.23        2.83      1.86 o
  -3   1   8        7.81        9.03      1.86 o
  -2   1   8        0.09        2.85      2.01 o
  -1   1   8      151.21      158.33     10.09 o
   1   1   8        9.20        9.55      2.78 o
   2   1   8       13.63       14.44      2.94 o
   3   1   8       19.54       23.57      2.99 o
   4   1   8       68.47       68.80      5.48 o
  -8   2   8      167.24      146.02      7.91 o
  -7   2   8      116.05      112.75      4.49 o
  -6   2   8        5.93        5.93      1.41 o
  -5   2   8       14.81       12.93      2.06 o
  -4   2   8      440.69      446.27      8.60 o
  -3   2   8       12.46       12.42      1.85 o
  -2   2   8        0.00        4.30      3.06 o
  -1   2   8      254.93      241.40      7.42 o
   0   2   8      447.37      452.90      8.97 o
   1   2   8      422.14      422.42      9.06 o
   2   2   8        4.55        4.56      1.88 o
   3   2   8        5.85        5.03      1.59 o
   4   2   8        0.02        0.62      1.27 o
  -8   3   8       46.10       17.95     11.39 o
  -7   3   8       17.75       21.73      3.29 o
  -6   3   8        8.28        8.07      1.40 o
  -5   3   8      153.88      151.19      9.12 o
  -4   3   8      682.53      680.68     19.43 o
  -3   3   8      122.82      134.79      7.29 o
  -2   3   8        5.39        3.75      2.52 o
  -1   3   8       34.41       39.83      3.41 o
   0   3   8      429.72      441.45      9.42 o
   1   3   8        4.00        7.58      2.09 o
   2   3   8       23.91       26.88      3.73 o
   3   3   8        0.04        1.43      2.00 o
   4   3   8       20.31       30.61     11.00 o
  -7   4   8       17.00       16.57      3.89 o
  -6   4   8       63.07       68.10      6.59 o
  -5   4   8        2.57        3.02      1.07 o
  -4   4   8      141.66      142.09      8.34 o
  -3   4   8       27.60       27.16      4.07 o
  -2   4   8       59.94       63.89      5.87 o
  -1   4   8       49.71       47.41      4.99 o
   0   4   8        7.88        5.31      2.24 o
   1   4   8       42.23       47.79      7.95 o
   2   4   8       84.32       72.54      5.42 o
   3   4   8       20.07       19.96      3.32 o
   4   4   8        1.64        0.81      1.39 o
  -7   5   8        8.03        9.57      3.54 o
  -6   5   8       58.18       54.77      5.18 o
  -5   5   8       31.27       26.07      3.43 o
  -4   5   8        2.74        6.39      1.60 o
  -3   5   8       21.59       19.00      2.56 o
  -2   5   8      113.76      118.54      5.10 o
  -1   5   8      107.85      107.79      6.79 o
   0   5   8      368.90      355.67      8.74 o
   1   5   8       88.09       87.17      4.43 o
   2   5   8        0.67        4.10      1.83 o
   3   5   8       99.97      111.87      8.05 o
  -7   6   8        7.76        5.78      3.87 o
  -6   6   8       51.42       53.57      3.28 o
  -5   6   8       12.20       12.04      2.52 o
  -4   6   8        3.00        1.86      1.31 o
  -3   6   8        1.80        1.21      1.81 o
  -2   6   8      347.79      340.62      8.16 o
  -1   6   8      121.27      120.77      7.25 o
   0   6   8      105.65      106.88      8.93 o
   1   6   8       82.15       86.97      4.56 o
   2   6   8       26.23       26.69      3.70 o
   3   6   8       35.41       30.26      8.26 o
  -7   7   8        6.33        4.67      3.12 o
  -6   7   8       13.76       13.19      1.89 o
  -5   7   8        5.02        3.89      1.26 o
  -4   7   8       13.24       12.29      1.97 o
  -3   7   8      147.82      157.74      5.98 o
  -2   7   8        1.89        4.40      2.32 o
  -1   7   8      158.20      161.36      5.97 o
   0   7   8        7.49        6.11      1.83 o
   1   7   8        3.69        4.87      2.45 o
   2   7   8      119.03      119.92      5.26 o
   3   7   8        2.39        2.49      1.66 o
  -6   8   8       92.70       94.80     14.16 o
  -5   8   8       12.57       15.18      4.08 o
  -4   8   8      370.70      393.29     11.02 o
  -3   8   8        8.16        9.68      2.35 o
  -2   8   8       21.70       24.68      5.10 o
  -1   8   8       53.53       52.96      8.83 o
   0   8   8       97.82       90.45      5.75 o
   1   8   8      166.01      135.03      5.50 o
   2   8   8        0.03        2.64      2.06 o
  -6   9   8       45.33       49.99      5.93 o
  -5   9   8      154.63      152.18      5.47 o
  -4   9   8      480.55      503.36     14.35 o
  -3   9   8      340.33      361.58     16.27 o
  -2   9   8       90.17       86.31      5.81 o
  -1   9   8       13.53       13.85      3.61 o
   0   9   8        7.86        5.44      1.74 o
   1   9   8        0.07        1.59      1.47 o
   2   9   8        2.58        2.55      1.93 o
  -5  10   8        6.22        6.50      4.90 o
  -3  10   8       17.92       21.39      4.86 o
  -2  10   8       30.21       30.36      4.28 o
  -1  10   8       49.94       58.36      9.26 o
   0  10   8       20.74       18.09      3.27 o
   1  10   8        1.76        4.44      2.16 o
  -5  11   8       35.47       39.00      5.72 o
  -4  11   8      954.02      969.70     14.99 o
  -3  11   8      407.34      398.66      8.90 o
  -2  11   8       53.40       50.91      5.29 o
  -1  11   8       79.27       82.27      6.28 o
   0  11   8        5.18        7.19      2.70 o
   1  11   8       88.33       90.02      4.66 o
  -4  12   8      299.70      316.82     13.57 o
  -3  12   8        2.82        3.53      2.27 o
  -2  12   8       11.72        8.73      2.54 o
  -1  12   8        3.93        5.23      2.29 o
   0  12   8       17.46       30.13      4.37 o
  -7   1   9        8.95        8.43      2.04 o
  -6   1   9        4.17        2.84      2.15 o
  -5   1   9      139.57      142.77      5.42 o
  -4   1   9       36.86       32.73      3.62 o
  -3   1   9        9.78       12.33      3.04 o
  -2   1   9        1.54        2.89      2.39 o
  -1   1   9       10.14        7.96      2.71 o
   0   1   9       27.91       31.34      4.35 o
   1   1   9       82.85       81.28      6.43 o
   2   1   9        2.50        2.85      1.88 o
   3   1   9       42.56       51.03      3.74 o
  -7   2   9        0.75        1.75      1.58 o
  -6   2   9       58.03       59.99      4.44 o
  -5   2   9       25.01       20.56      4.10 o
  -4   2   9       70.06       78.45      5.54 o
  -3   2   9       29.14       23.39      3.23 o
  -2   2   9        1.21        4.32      2.21 o
  -1   2   9        1.87        4.45      3.20 o
   0   2   9      523.65      563.71     10.38 o
   1   2   9       47.92       46.16      3.53 o
   2   2   9       12.44       11.91      2.63 o
   3   2   9        8.80       13.20      2.76 o
  -7   3   9       35.25       31.74      2.89 o
  -6   3   9        3.97        6.85      1.94 o
  -5   3   9       11.63       11.06      1.94 o
  -4   3   9       58.24       55.97      3.69 o
  -3   3   9      159.17      158.05      5.93 o
  -2   3   9        0.00        2.66      2.35 o
  -1   3   9        8.72        6.52      2.21 o
   0   3   9        0.61        1.13      2.10 o
   1   3   9       18.00       19.73      2.80 o
   2   3   9       76.88       88.23     14.54 o
   3   3   9        0.09        0.43      1.83 o
  -7   4   9        0.03        2.29      3.45 o
  -6   4   9      195.72      191.50     15.47 o
  -5   4   9      727.72      711.04     12.05 o
  -4   4   9       73.23       66.91      4.44 o
  -3   4   9       29.74       28.42      4.05 o
  -2   4   9        7.72        8.61      2.02 o
  -1   4   9       58.19       57.52      3.68 o
   0   4   9      100.55      108.39      8.43 o
   1   4   9       16.76       10.39      3.81 o
   2   4   9        0.09        1.89      1.79 o
   3   4   9      357.30      469.96     11.15 o
  -6   5   9       13.31       14.04      4.95 o
  -5   5   9       60.72       55.28      4.98 o
  -4   5   9        0.44        2.41      1.88 o
  -3   5   9        0.88        4.75      2.08 o
  -2   5   9        0.17        1.53      1.97 o
  -1   5   9      346.28      355.97     10.10 o
   0   5   9      285.06      280.89     12.93 o
   1   5   9       45.34       54.79      3.99 o
   2   5   9       11.74       11.53      2.55 o
  -6   6   9        0.56        3.79      2.27 o
  -5   6   9      104.79      106.31      6.15 o
  -4   6   9       22.92       31.53      2.97 o
  -3   6   9        6.31        9.79      3.26 o
  -2   6   9       36.58       36.62      3.63 o
  -1   6   9        4.65        7.69      2.98 o
   0   6   9       11.35        8.55      2.41 o
   1   6   9        8.35        9.43      3.48 o
   2   6   9       29.43       36.72      4.71 o
  -6   7   9        6.19        6.88      2.94 o
  -5   7   9       64.67       65.69      3.88 o
  -4   7   9       36.78       43.22      9.75 o
  -3   7   9        2.73        2.92      1.93 o
  -2   7   9       78.67       76.35      4.99 o
  -1   7   9      604.55      584.14     11.10 o
   0   7   9       21.00       11.18      2.98 o
   1   7   9       49.57       49.06      4.91 o
   2   7   9        6.03        2.43      2.12 o
  -6   8   9        7.89        7.09      3.71 o
  -5   8   9      405.56      418.23      9.45 o
  -4   8   9        1.30        1.18      1.12 o
  -3   8   9        5.66        2.96      2.31 o
  -2   8   9       38.55       42.49      4.27 o
  -1   8   9       22.49       26.30      3.71 o
   0   8   9       93.99       85.77      6.04 o
   1   8   9       10.03        7.72      2.28 o
  -5   9   9        0.56        0.90      1.26 o
  -4   9   9      200.19      209.90     11.38 o
  -3   9   9       30.63       27.38      7.74 o
  -2   9   9       58.81       62.61      8.64 o
  -1   9   9        9.59        5.69      1.81 o
   0   9   9      110.43      112.52      6.96 o
   1   9   9       11.75       19.75      3.64 o
  -4  10   9       54.57       56.97      5.66 o
  -3  10   9        1.22        4.06      2.11 o
  -2  10   9       21.28       17.09      3.16 o
  -1  10   9      189.94      188.43      6.65 o
   0  10   9       11.84       14.15      3.05 o
  -3  11   9        6.66        2.92      2.30 o
  -2  11   9       17.72       25.08      5.39 o
  -6   0  10       12.43       20.27      3.88 o
  -5   0  10      146.47      131.16      7.61 o
  -4   0  10       60.81       63.25      5.63 o
  -3   0  10       14.14       19.13      3.79 o
  -2   0  10      771.71      877.37     18.82 o
  -1   0  10      293.08      288.26     11.16 o
   0   0  10       88.46       79.81     23.67 o
   1   0  10       52.65       59.60      5.60 o
   2   0  10       61.10       62.74      6.19 o
  -6   1  10       15.39       14.62      2.60 o
  -5   1  10       39.33       43.12      3.38 o
  -4   1  10       11.56        9.36      2.30 o
  -3   1  10       12.20       14.21      2.89 o
  -2   1  10     1086.59     1170.09     59.25 o
  -1   1  10     1544.25     1650.59     21.25 o
   0   1  10       52.94       58.08      4.81 o
   1   1  10        1.33        1.62      1.84 o
   2   1  10        0.29        0.40      1.82 o
  -6   2  10       42.92       41.01      3.33 o
  -5   2  10       15.04       20.02      2.75 o
  -4   2  10        0.90        3.06      2.10 o
  -3   2  10        6.36        9.07      2.55 o
  -2   2  10      526.42      573.23     10.73 o
  -1   2  10        1.11        2.42      2.24 o
   0   2  10       23.39       21.13      2.75 o
   1   2  10       67.89       78.43     12.44 o
   2   2  10        0.02        3.84      2.26 o
  -6   3  10      231.86      217.93      6.85 o
  -5   3  10       12.99       12.04      2.32 o
  -4   3  10       51.38       51.44      6.51 o
  -3   3  10        0.22        2.39      2.07 o
  -2   3  10        4.78        5.50      2.11 o
  -1   3  10       68.80       75.58      4.62 o
   0   3  10       67.56       67.66      5.44 o
   1   3  10       99.40      109.66      5.21 o
  -6   4  10       33.34       25.29      2.69 o
  -5   4  10       68.38       71.80      4.21 o
  -4   4  10       17.02       15.08      3.55 o
  -3   4  10        3.34        4.15      2.29 o
  -2   4  10        1.05        2.15      1.92 o
  -1   4  10       15.91       15.50      3.01 o
   0   4  10       50.95       57.22      4.17 o
   1   4  10       34.37       31.57      4.24 o
  -6   5  10        0.41        1.77      1.51 o
  -5   5  10        0.02        2.34      1.77 o
  -4   5  10       33.40       30.31      2.91 o
  -3   5  10        1.13        2.98      2.06 o
  -2   5  10       40.22       44.10      4.00 o
  -1   5  10        1.47        2.37      2.00 o
   0   5  10       14.93       15.93      4.68 o
   1   5  10        2.40        2.77      1.75 o
  -5   6  10        1.90        5.04      2.52 o
  -4   6  10       43.80       42.92      4.64 o
  -3   6  10       40.20       34.98      3.28 o
  -2   6  10        3.55        5.64      2.71 o
  -1   6  10       39.52       33.71      3.26 o
   0   6  10      178.74      180.25     12.99 o
   1   6  10        2.99        3.44      2.16 o
  -5   7  10        4.38        7.46      1.93 o
  -4   7  10       85.17       88.80      4.64 o
  -3   7  10        4.00        4.42      2.24 o
  -2   7  10       51.41       59.57      5.50 o
  -1   7  10      105.03      103.55      5.20 o
   0   7  10        7.22        8.58      2.56 o
  -4   8  10       58.33       53.68      5.64 o
  -3   8  10       33.24       30.30      4.22 o
  -2   8  10        6.57        5.22      4.46 o
  -1   8  10        1.45        2.34      1.87 o
  -3   9  10       31.08       24.81      8.17 o
  -2   9  10        1.28        3.15      1.94 o
  -5   1  11       54.95       56.56      4.26 o
  -4   1  11        0.16        2.92      1.99 o
  -3   1  11      162.94      169.97      6.64 o
  -2   1  11       67.61       70.42      4.61 o
  -1   1  11        7.07        4.53      2.00 o
   0   1  11       57.87       51.26      5.59 o
  -5   2  11       23.52       21.08      3.44 o
  -4   2  11       94.96       90.97      5.41 o
  -3   2  11       88.91       88.77      5.74 o
  -2   2  11       33.04       32.51      3.89 o
  -1   2  11       22.04       22.31      2.99 o
   0   2  11        3.68        2.57      1.81 o
  -5   3  11        7.37        8.99      1.83 o
  -4   3  11        5.58        7.45      2.28 o
  -3   3  11        7.23        6.31      2.01 o
  -2   3  11       24.27       26.95      3.09 o
  -1   3  11       40.60       43.80      4.12 o
  -4   4  11      159.35      159.21      6.39 o
  -3   4  11      117.83      123.30      6.33 o
  -2   4  11       16.87       19.78      7.01 o
  -1   4  11        1.25        5.89      3.70 o
  -4   5  11        8.82        9.32      3.23 o
  -3   5  11       26.95       29.76      3.58 o
  -2   5  11        0.39        2.84      1.90 o
  -1   5  11        0.12        3.86      3.11 o
  -3   6  11      356.28      392.53     13.17 o
 
